# Supplementary material for: PTER is a N-acetyltaurine hydrolase that regulates feeding and obesity
Source: Nature. 2024 Aug 7;633(8028):182–8. doi: 10.1038/s41586-024-07801-6 (PMC11374699; doi:10.1038/s41586-024-07801-6)
Supplement: Supplementary file 3 — Shotgun proteomics data of active HPLC fractions containing N-acetyltaurine deacetylase activity. Table of proteins identified in the active kidney cytosolic fraction, ranked by Byonic P value. [file 41586_2024_7801_MOESM3_ESM.xlsx]

## Sheet: Sheet1
Protein Rank	Description	|Log Prob|	Best |Log Prob|	Best score	Total Intensity	# of spectra	# of unique peptides	# of mod peptides	Coverage %	# AA's in protein	Protein DB number
1	>sp|P07724|ALBU_MOUSE Albumin OS=Mus musculus OX=10090 GN=Alb PE=1 SV=3	235.53	15.64	1037	1.58944e+09	131	45	26	70.39	608	19465
2	>sp|Q91WG0|EST2C_MOUSE Acylcarnitine hydrolase OS=Mus musculus OX=10090 GN=Ces2c PE=1 SV=1	206.04	16.54	1045.1	7.77103e+08	86	37	15	68.98	561	362
3	>sp|Q9D1A2|CNDP2_MOUSE Cytosolic non-specific dipeptidase OS=Mus musculus OX=10090 GN=Cndp2 PE=1 SV=1	119.32	13.3	889.2	1.36567e+08	32	19	6	44.42	475	19768
4	>sp|P48036|ANXA5_MOUSE Annexin A5 OS=Mus musculus OX=10090 GN=Anxa5 PE=1 SV=1	110.64	16.74	1038.1	8.79122e+07	41	22	6	66.14	319	3308
5	>sp|ALBU_BOVIN|(Common contaminant protein)	91.76	12.11	825.8	16044304	93	23	13	40.86	607	63642
6	>sp|Q60866|PTER_MOUSE Phosphotriesterase-related protein OS=Mus musculus OX=10090 GN=Pter PE=1 SV=1	85.39	18.22	1071.3	5.64852e+07	15	13	2	62.46	349	9890
7	>sp|P50396|GDIA_MOUSE Rab GDP dissociation inhibitor alpha OS=Mus musculus OX=10090 GN=Gdi1 PE=1 SV=3	72.51	10.81	703.3	9.44274e+07	20	15	7	38.93	447	10926
8	>sp|P60710|ACTB_MOUSE Actin, cytoplasmic 1 OS=Mus musculus OX=10090 GN=Actb PE=1 SV=1	63.38	10.37	679	56346207	30	12	5	24.8	375	206
9	>sp|K2C1_HUMAN|(Common contaminant protein)	59.13	16.3	1056.4	6.87088e+07	23	12	3	23.33	643	63660
10	>sp|P27773|PDIA3_MOUSE Protein disulfide-isomerase A3 OS=Mus musculus OX=10090 GN=Pdia3 PE=1 SV=2	51.5	8.1	597.3	6.75548e+07	22	11	2	25.94	505	18385
11	>sp|P12658|CALB1_MOUSE Calbindin OS=Mus musculus OX=10090 GN=Calb1 PE=1 SV=2	51.38	15.01	909.2	51086538	23	10	4	32.18	261	912
12	>sp|P61979|HNRPK_MOUSE Heterogeneous nuclear ribonucleoprotein K OS=Mus musculus OX=10090 GN=Hnrnpk PE=1 SV=1	43.85	11.37	710.2	6.0999e+06	11	7	3	13.82	463	15787
13	>sp|Q99LB7|SARDH_MOUSE Sarcosine dehydrogenase, mitochondrial OS=Mus musculus OX=10090 GN=Sardh PE=1 SV=1	42.28	6.4	546.6	5.18022e+07	18	10	3	15.78	919	18497
14	>sp|Q99KP3|CRYL1_MOUSE Lambda-crystallin homolog OS=Mus musculus OX=10090 GN=Cryl1 PE=1 SV=3	40.03	13.37	843.6	2.18146e+07	16	9	4	26.02	319	3411
15	>sp|Q61171|PRDX2_MOUSE Peroxiredoxin-2 OS=Mus musculus OX=10090 GN=Prdx2 PE=1 SV=3	39.72	10.37	679.8	1.85413e+08	51	7	2	35.35	198	16712
16	>sp|K1C9_HUMAN|(Common contaminant protein)	38.17	18.54	1106.2	4.58731e+07	10	6	2	10.59	623	63647
17	>sp|Q00897|A1AT4_MOUSE Alpha-1-antitrypsin 1-4 OS=Mus musculus OX=10090 GN=Serpina1d PE=1 SV=1	34.3	11.51	709.3	3.31441e+07	23	6	1	23.24	413	3200
18	>sp|Q9R0M5|TPK1_MOUSE Thiamin pyrophosphokinase 1 OS=Mus musculus OX=10090 GN=Tpk1 PE=1 SV=1	28.5	11.22	724.6	7.6972e+07	6	3	1	18.52	243	24322
19	>sp|P35700|PRDX1_MOUSE Peroxiredoxin-1 OS=Mus musculus OX=10090 GN=Prdx1 PE=1 SV=1	26.25	6.95	630.5	1.31839e+07	9	5	1	21.11	199	15204
20	>sp|P16125|LDHB_MOUSE L-lactate dehydrogenase B chain OS=Mus musculus OX=10090 GN=Ldhb PE=1 SV=2	25.99	5.52	477.7	5.72085e+07	18	8	0	22.16	334	5768
21	>sp|Q9Z1Q5|CLIC1_MOUSE Chloride intracellular channel protein 1 OS=Mus musculus OX=10090 GN=Clic1 PE=1 SV=3	25.23	7.14	436.5	5.0238e+07	9	5	0	29.46	241	19663
22	>sp|Q9Z2N8|ACL6A_MOUSE Actin-like protein 6A OS=Mus musculus OX=10090 GN=Actl6a PE=1 SV=2	24.58	6.41	545.3	2.51442e+07	5	5	3	14.22	429	2066
23	>sp|Q3TW96|UAP1L_MOUSE UDP-N-acetylhexosamine pyrophosphorylase-like protein 1 OS=Mus musculus OX=10090 GN=Uap1l1 PE=1 SV=1	23.58	6.59	506.1	14928880	18	6	2	13.81	507	20573
24	>sp|TRYP_PIG|(Common contaminant protein)	21.18	5.5	424.7	1.21537e+08	53	7	1	29.87	231	63687
25	>sp|Q8K4Z3|NNRE_MOUSE NAD(P)H-hydrate epimerase OS=Mus musculus OX=10090 GN=Naxe PE=1 SV=1	21.13	4.56	495.8	2.65757e+07	25	6	3	16.31	282	15440
26	>sp|P97494|GSH1_MOUSE Glutamate--cysteine ligase catalytic subunit OS=Mus musculus OX=10090 GN=Gclc PE=1 SV=4	20.17	5.73	550.5	1.91685e+07	10	5	2	8.16	637	6410
27	>sp|P17182|ENOA_MOUSE Alpha-enolase OS=Mus musculus OX=10090 GN=Eno1 PE=1 SV=3	20.02	10.18	682.9	1.07008e+07	6	5	1	15.44	434	12809
28	>sp|P13707|GPDA_MOUSE Glycerol-3-phosphate dehydrogenase [NAD(+)], cytoplasmic OS=Mus musculus OX=10090 GN=Gpd1 PE=1 SV=3	19.9	5.17	445.6	2.56513e+07	12	6	0	19.2	349	12427
29	>sp|P13020|GELS_MOUSE Gelsolin OS=Mus musculus OX=10090 GN=Gsn PE=1 SV=3	19.66	7.28	577	8.50173e+06	21	3	0	4.1	780	8385
30	>sp|Q9CPY7|AMPL_MOUSE Cytosol aminopeptidase OS=Mus musculus OX=10090 GN=Lap3 PE=1 SV=3	19.64	7.15	547.6	4.26785e+06	5	5	4	8.48	519	3316
31	>sp|K22E_HUMAN|(Common contaminant protein)	19.41	6.16	357.5	4.80795e+06	6	5	2	16.12	645	63659
32	>sp|K1C10_HUMAN|(Common contaminant protein)	19.37	7.54	598.6	1.98779e+07	7	5	2	7.93	593	63645
33	>sp|P56480|ATPB_MOUSE ATP synthase subunit beta, mitochondrial OS=Mus musculus OX=10090 GN=Atp5f1b PE=1 SV=2	18.94	5.61	452.9	3.62067e+07	5	5	0	10.78	529	13149
34	>sp|Q9WUM4|COR1C_MOUSE Coronin-1C OS=Mus musculus OX=10090 GN=Coro1c PE=1 SV=2	18.1	5.94	525.4	23645485	9	7	4	11.81	474	6577
35	>sp|Q8VCT4|EST1D_MOUSE Carboxylesterase 1D OS=Mus musculus OX=10090 GN=Ces1d PE=1 SV=1	18.06	6.01	521.4	1.2945e+07	5	5	0	9.56	565	347
36	>sp|Q91XE4|ACY3_MOUSE N-acyl-aromatic-L-amino acid amidohydrolase (carboxylate-forming) OS=Mus musculus OX=10090 GN=Acy3 PE=1 SV=1	17.85	6.01	425	7.56864e+06	8	6	2	20.13	318	1342
37	>sp|Q8BXK8|AGAP1_MOUSE Arf-GAP with GTPase, ANK repeat and PH domain-containing protein 1 OS=Mus musculus OX=10090 GN=Agap1 PE=1 SV=1	17.77	7.79	616.1	4.42898e+06	5	3	1	2.92	857	12495
38	>sp|Q921F2|TADBP_MOUSE TAR DNA-binding protein 43 OS=Mus musculus OX=10090 GN=Tardbp PE=1 SV=1	17.5	6.39	571.6	4.08816e+06	6	4	2	6.76	414	16946
39	>sp|Q9EQ20|MMSA_MOUSE Methylmalonate-semialdehyde dehydrogenase [acylating], mitochondrial OS=Mus musculus OX=10090 GN=Aldh6a1 PE=1 SV=1	17.25	6.54	585	1.62409e+07	10	5	1	7.48	535	7568
40	>sp|Q9JLJ2|AL9A1_MOUSE 4-trimethylaminobutyraldehyde dehydrogenase OS=Mus musculus OX=10090 GN=Aldh9a1 PE=1 SV=1	17.14	6.74	530.7	3.26661e+07	11	5	0	13.16	494	1316
41	>sp|Q61233|PLSL_MOUSE Plastin-2 OS=Mus musculus OX=10090 GN=Lcp1 PE=1 SV=4	16.14	6.1	431.1	2.22634e+06	3	3	1	5.74	627	7334
42	>tr|A8DUK4|A8DUK4_MOUSE Beta-globin OS=Mus musculus OX=10090 GN=Hbb-bs PE=1 SV=1	15.92	9.84	671.2	9.70304e+06	12	3	1	21.77	147	28257
43	>sp|Q6GQT1|A2MG_MOUSE Alpha-2-macroglobulin-P OS=Mus musculus OX=10090 GN=A2m PE=2 SV=2	15.13	6.61	431.2	913512	5	3	1	1.42	1474	2302
44	>sp|Q9Z2I9|SUCB1_MOUSE Succinate--CoA ligase [ADP-forming] subunit beta, mitochondrial OS=Mus musculus OX=10090 GN=Sucla2 PE=1 SV=2	14.69	5.23	468.5	4.15376e+06	4	4	1	7.99	463	21131
45	>sp|P70441|NHRF1_MOUSE Na(+)/H(+) exchange regulatory cofactor NHE-RF1 OS=Mus musculus OX=10090 GN=Slc9a3r1 PE=1 SV=3	14.66	9.1	623.9	2.93147e+06	8	3	0	9.3	355	9718
46	>sp|P00329|ADH1_MOUSE Alcohol dehydrogenase 1 OS=Mus musculus OX=10090 GN=Adh1 PE=1 SV=2	14.44	11.26	774.8	1.76417e+06	2	2	0	6.67	375	1491
47	>sp|P50580|PA2G4_MOUSE Proliferation-associated protein 2G4 OS=Mus musculus OX=10090 GN=Pa2g4 PE=1 SV=3	14.32	8.01	587.4	3635085	12	5	3	10.91	394	18382
48	>sp|Q07417|ACADS_MOUSE Short-chain specific acyl-CoA dehydrogenase, mitochondrial OS=Mus musculus OX=10090 GN=Acads PE=1 SV=2	14.3	5.54	355.9	3.00981e+07	6	5	1	13.35	412	2558
49	>sp|P23492|PNPH_MOUSE Purine nucleoside phosphorylase OS=Mus musculus OX=10090 GN=Pnp PE=1 SV=2	14.13	5.73	365.4	2.76581e+06	8	5	3	10.38	289	9500
50	>sp|P38647|GRP75_MOUSE Stress-70 protein, mitochondrial OS=Mus musculus OX=10090 GN=Hspa9 PE=1 SV=3	13.93	6.12	532.2	2.38247e+06	4	4	1	5.89	679	12062
51	>sp|Q9DC50|OCTC_MOUSE Peroxisomal carnitine O-octanoyltransferase OS=Mus musculus OX=10090 GN=Crot PE=1 SV=1	13.91	4.28	443.5	8.86857e+06	17	7	3	5.88	612	4773
52	>sp|P16460|ASSY_MOUSE Argininosuccinate synthase OS=Mus musculus OX=10090 GN=Ass1 PE=1 SV=1	13.85	4.81	382.2	1.11252e+07	8	5	2	8.5	412	3171
53	>sp|O88844|IDHC_MOUSE Isocitrate dehydrogenase [NADP] cytoplasmic OS=Mus musculus OX=10090 GN=Idh1 PE=1 SV=2	13.8	7.31	631.4	1.42428e+07	7	3	1	6.76	414	10951
54	>sp|P63085|MK01_MOUSE Mitogen-activated protein kinase 1 OS=Mus musculus OX=10090 GN=Mapk1 PE=1 SV=3	12.99	6.99	464.2	982862	3	2	1	3.35	358	4899
55	>sp|Q9D6R2|IDH3A_MOUSE Isocitrate dehydrogenase [NAD] subunit alpha, mitochondrial OS=Mus musculus OX=10090 GN=Idh3a PE=1 SV=1	12.66	5.02	389.1	3.8797e+06	6	4	1	10.38	366	10936
56	>sp|P49442|INPP_MOUSE Inositol polyphosphate 1-phosphatase OS=Mus musculus OX=10090 GN=Inpp1 PE=1 SV=2	12.64	12.1	751	1.97345e+07	3	2	0	6.06	396	9616
57	>sp|P01027|CO3_MOUSE Complement C3 OS=Mus musculus OX=10090 GN=C3 PE=1 SV=3	12.63	5.64	364	1.27229e+07	9	8	2	4.39	1663	1977
58	>sp|Q00612|G6PD1_MOUSE Glucose-6-phosphate 1-dehydrogenase X OS=Mus musculus OX=10090 GN=G6pdx PE=1 SV=3	12.61	5.71	471.9	2.64979e+07	9	4	2	4.85	515	5915
59	>tr|A0A0R4J0X5|A0A0R4J0X5_MOUSE Alpha-1-antitrypsin 1-3 OS=Mus musculus OX=10090 GN=Serpina1c PE=1 SV=1	12.34	8.82	728.3	2.76318e+07	2	2	0	9.69	413	34085
60	>sp|P22599|A1AT2_MOUSE Alpha-1-antitrypsin 1-2 OS=Mus musculus OX=10090 GN=Serpina1b PE=1 SV=2	12.33	7.97	574.9	999203	2	2	0	12.83	413	2298
61	>sp|O35685|NUDC_MOUSE Nuclear migration protein nudC OS=Mus musculus OX=10090 GN=Nudc PE=1 SV=1	11.99	6.93	615.6	1.48386e+06	4	3	0	9.34	332	7945
62	>sp|Q3THS6|METK2_MOUSE S-adenosylmethionine synthase isoform type-2 OS=Mus musculus OX=10090 GN=Mat2a PE=1 SV=2	11.95	5.19	366.7	4.90008e+06	11	3	1	7.59	395	15846
63	>sp|P68372|TBB4B_MOUSE Tubulin beta-4B chain OS=Mus musculus OX=10090 GN=Tubb4b PE=1 SV=1	11.83	5.99	445.6	1.29249e+07	3	3	0	10.79	445	21079
64	>sp|P62869|ELOB_MOUSE Elongin-B OS=Mus musculus OX=10090 GN=Elob PE=1 SV=1	11.58	6.17	434.6	930308	3	2	0	14.41	118	11555
65	>sp|Q9DCN1|NUD12_MOUSE NAD-capped RNA hydrolase NUDT12 OS=Mus musculus OX=10090 GN=Nudt12 PE=1 SV=1	11.52	5.71	435.6	6.20161e+06	6	4	1	8.23	462	8964
66	>sp|Q921H9|COA7_MOUSE Cytochrome c oxidase assembly factor 7 OS=Mus musculus OX=10090 GN=Coa7 PE=1 SV=1	11.4	7.14	497.8	4.94844e+06	9	3	2	12.99	231	19782
67	>sp|Q62468|VILI_MOUSE Villin-1 OS=Mus musculus OX=10090 GN=Vil1 PE=1 SV=3	10.87	7.18	572.3	1.61028e+06	3	3	0	3.14	827	21890
68	>sp|Q3TMH2|SCRN3_MOUSE Secernin-3 OS=Mus musculus OX=10090 GN=Scrn3 PE=1 SV=1	10.67	6.15	384.8	888740	4	2	0	6.46	418	16519
69	>sp|Q91WU0|EST1F_MOUSE Carboxylesterase 1F OS=Mus musculus OX=10090 GN=Ces1f PE=1 SV=1	10.15	4.23	291.5	1.29027e+06	3	3	2	9.45	561	14183
70	>sp|Q64516|GLPK_MOUSE Glycerol kinase OS=Mus musculus OX=10090 GN=Gk PE=1 SV=2	10.12	5.23	453.1	2.45887e+06	6	3	0	5.55	559	12912
71	>sp|Q8BP56|PGGHG_MOUSE Protein-glucosylgalactosylhydroxylysine glucosidase OS=Mus musculus OX=10090 GN=Pgghg PE=1 SV=1	10.04	5.51	439.1	350373	2	2	1	3.62	690	10292
72	>sp|Q9DC61|MPPA_MOUSE Mitochondrial-processing peptidase subunit alpha OS=Mus musculus OX=10090 GN=Pmpca PE=1 SV=1	9.86	6.36	507.7	1.18363e+07	3	3	0	7.25	524	15068
73	>sp|P63330|PP2AA_MOUSE Serine/threonine-protein phosphatase 2A catalytic subunit alpha isoform OS=Mus musculus OX=10090 GN=Ppp2ca PE=1 SV=1	9.85	4.93	479.1	1.57571e+06	6	3	1	5.18	309	22874
74	>sp|Q8CG76|ARK72_MOUSE Aflatoxin B1 aldehyde reductase member 2 OS=Mus musculus OX=10090 GN=Akr7a2 PE=1 SV=3	9.75	4.97	443.6	1.04434e+06	3	2	1	3	367	1860
75	>sp|Q9WUM3|COR1B_MOUSE Coronin-1B OS=Mus musculus OX=10090 GN=Coro1b PE=1 SV=1	9.55	4.57	385.6	4502906	4	3	2	6.4	484	12627
76	>sp|P62814|VATB2_MOUSE V-type proton ATPase subunit B, brain isoform OS=Mus musculus OX=10090 GN=Atp6v1b2 PE=1 SV=1	9.44	7.67	543	20545253	4	3	0	8.61	511	16197
77	>sp|P63038|CH60_MOUSE 60 kDa heat shock protein, mitochondrial OS=Mus musculus OX=10090 GN=Hspd1 PE=1 SV=1	9.41	5.33	535.2	1.09334e+06	2	2	0	2.97	573	2411
78	>sp|P63260|ACTG_MOUSE Actin, cytoplasmic 2 OS=Mus musculus OX=10090 GN=Actg1 PE=1 SV=1	9.16	6.88	418.5	6.60847e+06	5	3	3	4.53	375	1804
79	>sp|Q91V76|CK054_MOUSE Ester hydrolase C11orf54 homolog OS=Mus musculus OX=10090 PE=1 SV=1	9.14	5.84	422.1	9.56188e+07	3	3	2	11.43	315	19881
80	>sp|HBA_HUMAN|(Common contaminant protein)	8.91	5	346	7.23441e+06	4	3	2	21.28	141	63692
81	>sp|Q6NSR8|PEPL1_MOUSE Probable aminopeptidase NPEPL1 OS=Mus musculus OX=10090 GN=Npepl1 PE=1 SV=1	8.61	7.02	464.9	1.59633e+06	2	2	0	6.68	524	7627
82	>sp|Q9CPU0|LGUL_MOUSE Lactoylglutathione lyase OS=Mus musculus OX=10090 GN=Glo1 PE=1 SV=3	8.57	7.62	557.4	1.52566e+07	2	2	1	19.57	184	17043
83	>sp|Q9D142|NUD14_MOUSE Uridine diphosphate glucose pyrophosphatase NUDT14 OS=Mus musculus OX=10090 GN=Nudt14 PE=1 SV=1	8.47	8.45	602.6	1.5883e+06	2	2	1	5.86	222	6012
84	>sp|Q9D826|SOX_MOUSE Peroxisomal sarcosine oxidase OS=Mus musculus OX=10090 GN=Pipox PE=1 SV=1	8.42	8.25	625.1	1.71995e+06	4	3	2	5.64	390	23699
85	>sp|O55137|ACOT1_MOUSE Acyl-coenzyme A thioesterase 1 OS=Mus musculus OX=10090 GN=Acot1 PE=1 SV=1	8.25	6.56	501.2	1.64341e+06	3	2	1	2.86	419	154
86	>sp|Q9Z2I8|SUCB2_MOUSE Succinate--CoA ligase [GDP-forming] subunit beta, mitochondrial OS=Mus musculus OX=10090 GN=Suclg2 PE=1 SV=3	8.05	5.14	413.7	6.08916e+06	8	3	0	5.54	433	17902
87	>sp|Q04447|KCRB_MOUSE Creatine kinase B-type OS=Mus musculus OX=10090 GN=Ckb PE=1 SV=1	7.97	3.96	267	750725	3	3	1	4.99	381	8483
88	>sp|Q60597|ODO1_MOUSE 2-oxoglutarate dehydrogenase complex component E1 OS=Mus musculus OX=10090 GN=Ogdh PE=1 SV=3	7.81	5.38	387.6	230593	2	2	0	1.96	1023	17391
89	>sp|Q91W90|TXND5_MOUSE Thioredoxin domain-containing protein 5 OS=Mus musculus OX=10090 GN=Txndc5 PE=1 SV=2	7.8	6.3	355.4	2.16147e+06	5	2	1	5.76	417	22771
90	>sp|P46935|NEDD4_MOUSE E3 ubiquitin-protein ligase NEDD4 OS=Mus musculus OX=10090 GN=Nedd4 PE=1 SV=3	7.79	7.8	607.9	277068	1	1	0	1.24	887	5791
91	>sp|Q8VCT3|AMPB_MOUSE Aminopeptidase B OS=Mus musculus OX=10090 GN=Rnpep PE=1 SV=2	7.61	7.61	587.2	74064.5	1	1	0	2.15	650	855
92	>sp|O88342|WDR1_MOUSE WD repeat-containing protein 1 OS=Mus musculus OX=10090 GN=Wdr1 PE=1 SV=3	7.53	3.54	409.7	1.01978e+07	8	3	1	3.96	606	18467
93	>sp|P18760|COF1_MOUSE Cofilin-1 OS=Mus musculus OX=10090 GN=Cfl1 PE=1 SV=3	7.3	7.24	587.9	2.15488e+06	4	1	0	7.23	166	11808
94	>sp|Q9D1M0|SEC13_MOUSE Protein SEC13 homolog OS=Mus musculus OX=10090 GN=Sec13 PE=1 SV=3	7.19	7.17	524.4	271430	2	1	0	5.28	322	16845
95	>sp|Q99JF5|MVD1_MOUSE Diphosphomevalonate decarboxylase OS=Mus musculus OX=10090 GN=Mvd PE=1 SV=2	7.06	4.79	427.2	5.43267e+06	6	2	0	4.49	401	4516
96	>sp|P14824|ANXA6_MOUSE Annexin A6 OS=Mus musculus OX=10090 GN=Anxa6 PE=1 SV=3	6.93	5.87	558	2.86072e+06	7	4	0	4.75	673	2606
97	>sp|Q9CT10|RANB3_MOUSE Ran-binding protein 3 OS=Mus musculus OX=10090 GN=Ranbp3 PE=1 SV=2	6.92	5.2	331.7	1.31112e+07	3	3	0	5.09	491	3599
99	>sp|Q8VCH0|THIKB_MOUSE 3-ketoacyl-CoA thiolase B, peroxisomal OS=Mus musculus OX=10090 GN=Acaa1b PE=1 SV=1	6.88	6.88	455	955536	1	1	0	3.07	424	16562
98	>sp|Q9QYG0|NDRG2_MOUSE Protein NDRG2 OS=Mus musculus OX=10090 GN=Ndrg2 PE=1 SV=1	6.88	6.88	438.5	456254	1	1	0	4.04	371	17070
100	>sp|Q64105|SPRE_MOUSE Sepiapterin reductase OS=Mus musculus OX=10090 GN=Spr PE=1 SV=1	6.7	5.42	361.4	5.56018e+06	3	2	1	10.73	261	18640
101	>sp|Q62433|NDRG1_MOUSE Protein NDRG1 OS=Mus musculus OX=10090 GN=Ndrg1 PE=1 SV=1	6.64	5.86	378.7	2.81673e+07	2	2	1	5.58	394	21066
102	>sp|Q9R1T2|SAE1_MOUSE SUMO-activating enzyme subunit 1 OS=Mus musculus OX=10090 GN=Sae1 PE=1 SV=1	6.45	6.45	511.7	106008	1	1	0	3.43	350	18254
103	>sp|Q7TNG5|EMAL2_MOUSE Echinoderm microtubule-associated protein-like 2 OS=Mus musculus OX=10090 GN=Eml2 PE=1 SV=1	6.35	4.37	315.4	754180	5	3	1	2.93	649	13792
104	>sp|P10639|THIO_MOUSE Thioredoxin OS=Mus musculus OX=10090 GN=Txn PE=1 SV=3	6.28	3.24	522.4	3.23062e+07	5	2	0	13.33	105	20958
105	>sp|P63242|IF5A1_MOUSE Eukaryotic translation initiation factor 5A-1 OS=Mus musculus OX=10090 GN=Eif5a PE=1 SV=2	6.17	4.46	362.5	2.37827e+06	4	2	1	5.19	154	7916
106	>sp|P17751|TPIS_MOUSE Triosephosphate isomerase OS=Mus musculus OX=10090 GN=Tpi1 PE=1 SV=5	6.09	6.02	442.2	698532	5	1	0	4.82	249	22988
107	>sp|Q8VDQ1|PTGR2_MOUSE Prostaglandin reductase 2 OS=Mus musculus OX=10090 GN=Ptgr2 PE=1 SV=2	5.91	5.92	426.9	286550	1	1	1	3.13	351	18411
109	>sp|Q3SXD3|HDDC2_MOUSE 5'-deoxynucleotidase HDDC2 OS=Mus musculus OX=10090 GN=Hddc2 PE=1 SV=1	5.84	5.84	418.1	977462	1	1	0	6.53	199	9392
108	>sp|Q9R0N0|GALK1_MOUSE Galactokinase OS=Mus musculus OX=10090 GN=Galk1 PE=1 SV=2	5.84	5.85	365.8	996626	1	1	0	3.32	392	6375
110	>sp|P62827|RAN_MOUSE GTP-binding nuclear protein Ran OS=Mus musculus OX=10090 GN=Ran PE=1 SV=3	5.79	5.33	538.4	4.60971e+06	14	3	0	12.04	216	3740
111	>sp|P23953|EST1C_MOUSE Carboxylesterase 1C OS=Mus musculus OX=10090 GN=Ces1c PE=1 SV=4	5.76	5.07	237.9	467631	3	2	0	4.51	554	345
112	>sp|Q99K51|PLST_MOUSE Plastin-3 OS=Mus musculus OX=10090 GN=Pls3 PE=1 SV=3	5.72	5.72	384.4	826200	2	2	1	2.86	630	7337
113	>sp|Q3UV17|K22O_MOUSE Keratin, type II cytoskeletal 2 oral OS=Mus musculus OX=10090 GN=Krt76 PE=1 SV=1	5.56	5.52	486.2	5.04111e+06	3	1	0	1.52	594	4475
114	>sp|P99029|PRDX5_MOUSE Peroxiredoxin-5, mitochondrial OS=Mus musculus OX=10090 GN=Prdx5 PE=1 SV=2	5.54	5.52	449.8	4.46037e+06	2	1	0	5.24	210	10199
115	>sp|Q9Z2V4|PCKGC_MOUSE Phosphoenolpyruvate carboxykinase, cytosolic [GTP] OS=Mus musculus OX=10090 GN=Pck1 PE=1 SV=1	5.52	5.17	265.5	1.01484e+07	2	2	0	4.34	622	8991
116	>sp|Q91VI7|RINI_MOUSE Ribonuclease inhibitor OS=Mus musculus OX=10090 GN=Rnh1 PE=1 SV=1	5.48	5.46	446.9	185338	2	1	1	2.85	456	20039
117	>sp|Q7TQI3|OTUB1_MOUSE Ubiquitin thioesterase OTUB1 OS=Mus musculus OX=10090 GN=Otub1 PE=1 SV=2	5.45	5.39	472.9	1922696	4	1	0	3.32	271	10290
118	>sp|P21107-2|TPM3_MOUSE Isoform 2 of Tropomyosin alpha-3 chain OS=Mus musculus OX=10090 GN=Tpm3	5.44	5.4	417.5	1.10405e+06	4	2	0	6.45	248	20968
119	>sp|A6H630|ARMT1_MOUSE Damage-control phosphatase ARMT1 OS=Mus musculus OX=10090 GN=Armt1 PE=1 SV=1	5.28	5.26	453.4	522306	2	1	0	2.28	439	13150
120	>sp|P49443|PPM1A_MOUSE Protein phosphatase 1A OS=Mus musculus OX=10090 GN=Ppm1a PE=1 SV=1	5.27	5.25	307.8	465386	2	1	0	3.14	382	9012
121	>sp|Q8BP40|PPA6_MOUSE Lysophosphatidic acid phosphatase type 6 OS=Mus musculus OX=10090 GN=Acp6 PE=1 SV=1	5.23	5.23	485.5	306952	1	1	0	2.39	418	22363
123	>sp|P30416|FKBP4_MOUSE Peptidyl-prolyl cis-trans isomerase FKBP4 OS=Mus musculus OX=10090 GN=Fkbp4 PE=1 SV=5	5.19	5.17	464	272714	2	2	1	3.71	458	10868
122	>sp|Q3UM45|PP1R7_MOUSE Protein phosphatase 1 regulatory subunit 7 OS=Mus musculus OX=10090 GN=Ppp1r7 PE=1 SV=2	5.19	2.96	397.3	9.19374e+06	2	2	0	5.26	361	10250
125	>sp|Q8K2B3|SDHA_MOUSE Succinate dehydrogenase [ubiquinone] flavoprotein subunit, mitochondrial OS=Mus musculus OX=10090 GN=Sdha PE=1 SV=1	5.16	5.16	264	139023	1	1	0	2.11	664	17309
124	>sp|Q7TNG8|LDHD_MOUSE Probable D-lactate dehydrogenase, mitochondrial OS=Mus musculus OX=10090 GN=Ldhd PE=1 SV=1	5.16	5.16	251	517366	1	1	0	3.1	484	5441
126	>sp|Q9DBF1|AL7A1_MOUSE Alpha-aminoadipic semialdehyde dehydrogenase OS=Mus musculus OX=10090 GN=Aldh7a1 PE=1 SV=4	5.13	5.12	389.6	939533	2	1	0	1.86	539	1230
127	>sp|Q8VCC2|EST1_MOUSE Liver carboxylesterase 1 OS=Mus musculus OX=10090 GN=Ces1 PE=1 SV=1	5.13	5.13	350.2	5.02401e+06	1	1	0	2.3	565	352
128	>sp|Q64010|CRK_MOUSE Adapter molecule crk OS=Mus musculus OX=10090 GN=Crk PE=1 SV=1	5.11	5.11	316.6	104103	1	1	0	2.96	304	7783
129	>sp|Q80W22|THNS2_MOUSE Threonine synthase-like 2 OS=Mus musculus OX=10090 GN=Thnsl2 PE=1 SV=1	5.05	5.05	354.6	758548	1	1	0	2.28	483	18438
131	>sp|P16858|G3P_MOUSE Glyceraldehyde-3-phosphate dehydrogenase OS=Mus musculus OX=10090 GN=Gapdh PE=1 SV=2	5.04	4.71	416.8	1.4099e+06	5	2	0	4.8	333	10601
130	>sp|Q78PY7|SND1_MOUSE Staphylococcal nuclease domain-containing protein 1 OS=Mus musculus OX=10090 GN=Snd1 PE=1 SV=1	5.04	5.05	411.5	144442	1	1	0	1.1	910	18416
132	>sp|Q63844|MK03_MOUSE Mitogen-activated protein kinase 3 OS=Mus musculus OX=10090 GN=Mapk3 PE=1 SV=5	4.98	4.96	391.7	1.34972e+06	2	1	0	2.37	380	5281
133	>sp|Q9Z0S1|BPNT1_MOUSE 3'(2'),5'-bisphosphate nucleotidase 1 OS=Mus musculus OX=10090 GN=Bpnt1 PE=1 SV=2	4.96	4.93	497	981150	3	1	0	2.92	308	14262
134	>tr|Q6PDB7|Q6PDB7_MOUSE Carboxylic ester hydrolase OS=Mus musculus OX=10090 GN=Ces2b PE=1 SV=1	4.93	4.35	410	1.21031e+07	5	3	3	4.32	556	27495
135	>sp|P05213|TBA1B_MOUSE Tubulin alpha-1B chain OS=Mus musculus OX=10090 GN=Tuba1b PE=1 SV=2	4.89	2.78	218.3	1.02297e+07	2	2	0	6.43	451	22614
136	>sp|Q9D8N0|EF1G_MOUSE Elongation factor 1-gamma OS=Mus musculus OX=10090 GN=Eef1g PE=1 SV=3	4.87	4.87	262.3	429167	2	2	0	4.58	437	13764
137	>sp|Q91VF2|HNMT_MOUSE Histamine N-methyltransferase OS=Mus musculus OX=10090 GN=Hnmt PE=1 SV=1	4.85	4.83	391.7	489096	2	1	0	2.71	295	15370
138	>sp|A2A8Z1|OSBL9_MOUSE Oxysterol-binding protein-related protein 9 OS=Mus musculus OX=10090 GN=Osbpl9 PE=1 SV=1	4.78	4.79	398.6	643994	1	1	0	1.36	736	18909
139	>sp|P09103|PDIA1_MOUSE Protein disulfide-isomerase OS=Mus musculus OX=10090 GN=P4hb PE=1 SV=2	4.7	3.77	272.4	560872	4	2	0	3.34	509	8977
140	>sp|Q9D8U8|SNX5_MOUSE Sorting nexin-5 OS=Mus musculus OX=10090 GN=Snx5 PE=1 SV=1	4.69	4.69	325.1	251403	1	1	0	2.48	404	19162
141	>sp|Q9Z0X1|AIFM1_MOUSE Apoptosis-inducing factor 1, mitochondrial OS=Mus musculus OX=10090 GN=Aifm1 PE=1 SV=1	4.56	4.56	459.8	106920	1	1	0	1.8	612	540
142	>sp|P47199|QOR_MOUSE Quinone oxidoreductase OS=Mus musculus OX=10090 GN=Cryz PE=1 SV=1	4.53	4.54	343.8	151007	1	1	0	3.32	331	3964
143	>sp|Q80SW1|SAHH2_MOUSE S-adenosylhomocysteine hydrolase-like protein 1 OS=Mus musculus OX=10090 GN=Ahcyl1 PE=1 SV=1	4.52	4.19	401.1	2.30971e+06	2	2	1	1.51	530	19156
144	>sp|Q00493|CBPE_MOUSE Carboxypeptidase E OS=Mus musculus OX=10090 GN=Cpe PE=1 SV=2	4.47	4.45	295.3	188076	2	1	0	1.89	476	6931
145	>sp|Q9CQM9|GLRX3_MOUSE Glutaredoxin-3 OS=Mus musculus OX=10090 GN=Glrx3 PE=1 SV=1	4.32	4.32	187.2	335342	1	1	0	8.31	337	17581
146	>sp|P63028|TCTP_MOUSE Translationally-controlled tumor protein OS=Mus musculus OX=10090 GN=Tpt1 PE=1 SV=1	4.3	2.65	298	610495	3	2	1	4.65	172	22622
147	>sp|Q8CHT0|AL4A1_MOUSE Delta-1-pyrroline-5-carboxylate dehydrogenase, mitochondrial OS=Mus musculus OX=10090 GN=Aldh4a1 PE=1 SV=3	4.17	4.18	160.1	485465	1	1	0	3.38	562	498
148	>tr|A0A571BEC9|A0A571BEC9_MOUSE Perilipin-4 OS=Mus musculus OX=10090 GN=Plin4 PE=1 SV=1	3.96	3.91	291.5	463967	4	1	0	0.75	1601	58693
149	>sp|O88696|CLPP_MOUSE ATP-dependent Clp protease proteolytic subunit, mitochondrial OS=Mus musculus OX=10090 GN=Clpp PE=1 SV=1	3.95	3.95	239	821966	1	1	0	5.51	272	19698
150	>sp|P62821|RAB1A_MOUSE Ras-related protein Rab-1A OS=Mus musculus OX=10090 GN=Rab1A PE=1 SV=3	3.88	3.73	298	3.74427e+06	2	2	0	11.22	205	3687
151	>sp|Q8VC30|TKFC_MOUSE Triokinase/FMN cyclase OS=Mus musculus OX=10090 GN=Tkfc PE=1 SV=1	3.83	3.84	276.2	390014	1	1	0	1.56	578	20975
152	>sp|Q9CQJ6|DENR_MOUSE Density-regulated protein OS=Mus musculus OX=10090 GN=Denr PE=1 SV=1	3.77	3.75	221.2	103758	2	1	1	6.57	198	13214
153	>sp|Q8BRM6|MEI4_MOUSE Meiosis-specific protein MEI4 OS=Mus musculus OX=10090 GN=Mei4 PE=1 SV=1	3.74	3.74	199	367000	1	1	0	3.6	389	15539
154	>sp|Q61838|PZP_MOUSE Pregnancy zone protein OS=Mus musculus OX=10090 GN=Pzp PE=1 SV=3	3.6	3.61	297.1	7.20579e+06	2	2	0	0.8	1495	3763
155	>sp|Q9CQ62|DECR_MOUSE 2,4-dienoyl-CoA reductase [(3E)-enoyl-CoA-producing], mitochondrial OS=Mus musculus OX=10090 GN=Decr1 PE=1 SV=1	3.47	3.35	259.3	2.63092e+07	3	2	1	3.88	335	2855
156	>sp|Q8C6K9|CO6A6_MOUSE Collagen alpha-6(VI) chain OS=Mus musculus OX=10090 GN=Col6a6 PE=1 SV=2	3.38	2.5	417.6	2.18156e+08	35	5	1	0.79	2265	1092
157	>sp|Q9QXG4|ACSA_MOUSE Acetyl-coenzyme A synthetase, cytoplasmic OS=Mus musculus OX=10090 GN=Acss2 PE=1 SV=2	3.37	3.37	326.7	667663	1	1	0	1.28	701	2315
158	>sp|P09041|PGK2_MOUSE Phosphoglycerate kinase 2 OS=Mus musculus OX=10090 GN=Pgk2 PE=1 SV=4	3.35	3.35	244.7	354987	1	1	0	2.16	417	18838
159	>Reverse >sp|O08663|MAP2_MOUSE Methionine aminopeptidase 2 OS=Mus musculus OX=10090 GN=Metap2 PE=1 SV=1	3.24	3.22	336.1	133591	2	1	0	2.09	478	69321
160	>sp|P45952|ACADM_MOUSE Medium-chain specific acyl-CoA dehydrogenase, mitochondrial OS=Mus musculus OX=10090 GN=Acadm PE=1 SV=1	3.09	3.09	284.6	8.21774e+06	1	1	0	3.56	421	19377
161	>sp|Q9JLI3|MMEL1_MOUSE Membrane metallo-endopeptidase-like 1 OS=Mus musculus OX=10090 GN=Mmel1 PE=1 SV=1	2.93	2.93	496.6	3.55212e+06	1	1	0	1.31	765	7138
162	>sp|P32067|LA_MOUSE Lupus La protein homolog OS=Mus musculus OX=10090 GN=Ssb PE=1 SV=1	2.9	2.9	305.9	119774	1	1	0	2.65	415	15117
163	>sp|P06151|LDHA_MOUSE L-lactate dehydrogenase A chain OS=Mus musculus OX=10090 GN=Ldha PE=1 SV=3	2.88	2.84	345.3	1.3711e+06	3	1	1	2.71	332	5436
164	>sp|P47753|CAZA1_MOUSE F-actin-capping protein subunit alpha-1 OS=Mus musculus OX=10090 GN=Capza1 PE=1 SV=4	2.8	2.8	181	1.77747e+06	1	1	0	5.24	286	1502
165	>sp|P11930|NUD19_MOUSE Acyl-coenzyme A diphosphatase NUDT19 OS=Mus musculus OX=10090 GN=Nudt19 PE=1 SV=2	2.79	2.49	410.5	386657	4	2	0	3.92	357	6030
166	>sp|Q61789|LAMA3_MOUSE Laminin subunit alpha-3 OS=Mus musculus OX=10090 GN=Lama3 PE=1 SV=4	2.67	2.69	109.9	7.18634e+06	2	2	2	0.6	3330	15660
167	>sp|Q7TSG5|SH321_MOUSE SH3 domain-containing protein 21 OS=Mus musculus OX=10090 GN=Sh3d21 PE=1 SV=1	2.65	2.64	303.3	479765	2	1	0	1.64	549	21212
168	>Reverse >sp|Q3LAC4|PREX2_MOUSE Phosphatidylinositol 3,4,5-trisphosphate-dependent Rac exchanger 2 protein OS=Mus musculus OX=10090 GN=Prex2 PE=1 SV=2	2.63	2.31	255.9	1.89708e+07	8	2	2	0.69	1598	80348
170	>Reverse >tr|G5E893|G5E893_MOUSE Ankyrin repeat domain 12 OS=Mus musculus OX=10090 GN=Ankrd12 PE=1 SV=1	2.47	2.48	352.5	2.43955e+07	1	1	0	0.49	2041	111651
169	>sp|P97427|DPYL1_MOUSE Dihydropyrimidinase-related protein 1 OS=Mus musculus OX=10090 GN=Crmp1 PE=1 SV=1	2.47	2.48	160.6	2.61836e+06	1	1	0	2.27	572	4731
171	>sp|Q8WTY4|CPIN1_MOUSE Anamorsin OS=Mus musculus OX=10090 GN=Ciapin1 PE=1 SV=1	2.44	2.42	349.9	3.22182e+06	3	2	0	2.91	309	10545
172	>sp|Q91VA0|ACSM1_MOUSE Acyl-coenzyme A synthetase ACSM1, mitochondrial OS=Mus musculus OX=10090 GN=Acsm1 PE=1 SV=1	2.35	2.35	281.4	2.60807e+06	1	1	0	1.57	573	3258
174	>Reverse >tr|B1AVK5|B1AVK5_MOUSE Collagen, type IV, alpha 6 OS=Mus musculus OX=10090 GN=Col4a6 PE=1 SV=1	2.25	2.22	296.1	6.45019e+06	3	1	0	0.71	1691	94214
173	>sp|Q9CZL5|PHS2_MOUSE Pterin-4-alpha-carbinolamine dehydratase 2 OS=Mus musculus OX=10090 GN=Pcbd2 PE=1 SV=2	2.25	1.64	253.7	6.25045e+06	6	2	0	8.82	136	4110
175	>sp|Q8K183|PDXK_MOUSE Pyridoxal kinase OS=Mus musculus OX=10090 GN=Pdxk PE=1 SV=1	2.25	2.07	235.2	6.84354e+06	2	2	1	5.45	312	9483
176	>sp|Q05306|COAA1_MOUSE Collagen alpha-1(X) chain OS=Mus musculus OX=10090 GN=Col10a1 PE=2 SV=1	2.22	2.22	267	7.01203e+06	1	1	0	1.76	680	19800
177	>sp|Q99KJ8|DCTN2_MOUSE Dynactin subunit 2 OS=Mus musculus OX=10090 GN=Dctn2 PE=1 SV=3	2.2	2.2	220.9	1954322	1	1	0	1.99	402	11606
178	>sp|Q9ER00|STX12_MOUSE Syntaxin-12 OS=Mus musculus OX=10090 GN=Stx12 PE=1 SV=1	2.18	2.19	268.2	1.99655e+06	1	1	0	3.28	274	21650
179	>sp|Q9R0P5|DEST_MOUSE Destrin OS=Mus musculus OX=10090 GN=Dstn PE=1 SV=3	2.12	2.12	135.9	83248.2	1	1	1	7.27	165	2707
180	>sp|P47757|CAPZB_MOUSE F-actin-capping protein subunit beta OS=Mus musculus OX=10090 GN=Capzb PE=1 SV=3	2.07	2.07	463.5	9.39526e+06	1	1	0	3.61	277	11194
181	>sp|Q80X80|C2C2L_MOUSE Phospholipid transfer protein C2CD2L OS=Mus musculus OX=10090 GN=C2cd2l PE=1 SV=3	2.06	2.06	361.8	648912	2	1	0	1.42	706	2863
183	>sp|P97807|FUMH_MOUSE Fumarate hydratase, mitochondrial OS=Mus musculus OX=10090 GN=Fh PE=1 SV=3	2.01	2.01	105.2	74664.5	1	1	0	2.56	507	11839
182	>sp|Q00898|A1AT5_MOUSE Alpha-1-antitrypsin 1-5 OS=Mus musculus OX=10090 GN=Serpina1e PE=1 SV=1	2.01	2.01	75.8	345643	1	1	0	4.6	413	425
184	>sp|P10126|EF1A1_MOUSE Elongation factor 1-alpha 1 OS=Mus musculus OX=10090 GN=Eef1a1 PE=1 SV=3	1.94	1.83	208.2	467310	2	2	2	4.11	462	8633
185	>sp|Q8QZT1|THIL_MOUSE Acetyl-CoA acetyltransferase, mitochondrial OS=Mus musculus OX=10090 GN=Acat1 PE=1 SV=1	1.93	1.93	240.5	143409	1	1	0	2.12	424	24796
186	>sp|P52480|KPYM_MOUSE Pyruvate kinase PKM OS=Mus musculus OX=10090 GN=Pkm PE=1 SV=4	1.85	1.83	209	341292	2	1	0	0.94	531	8427
187	>Reverse >sp|A2ASS6|TITIN_MOUSE Titin OS=Mus musculus OX=10090 GN=Ttn PE=1 SV=1	1.83	1.98	312.2	1320963	2	2	1	0.07	35213	80191
188	>sp|Q70FJ1|AKAP9_MOUSE A-kinase anchor protein 9 OS=Mus musculus OX=10090 GN=Akap9 PE=1 SV=2	1.78	1.79	345	5.48826e+06	3	2	0	0.32	3797	1239
189	>sp|P26039|TLN1_MOUSE Talin-1 OS=Mus musculus OX=10090 GN=Tln1 PE=1 SV=2	1.75	1.76	139	1.54498e+06	1	1	0	0.47	2541	22143
190	>sp|P20029|BIP_MOUSE Endoplasmic reticulum chaperone BiP OS=Mus musculus OX=10090 GN=Hspa5 PE=1 SV=3	1.74	1.74	217.3	634734	4	2	0	1.83	655	3217
192	>sp|O88799|ZAN_MOUSE Zonadhesin OS=Mus musculus OX=10090 GN=Zan PE=1 SV=1	1.74	1.74	128.8	119660	2	1	0	0.28	5376	22849
191	>sp|Q99L45|IF2B_MOUSE Eukaryotic translation initiation factor 2 subunit 2 OS=Mus musculus OX=10090 GN=Eif2s2 PE=1 SV=1	1.74	1.74	72.6	276064	1	1	0	3.93	331	5201
193	>sp|Q69Z98-2|BRSK2_MOUSE Isoform 2 of Serine/threonine-protein kinase BRSK2 OS=Mus musculus OX=10090 GN=Brsk2	1.73	1.73	144.7	7.91281e+08	1	1	0	1.19	675	877
194	>sp|Q91WC0|SETD3_MOUSE Actin-histidine N-methyltransferase OS=Mus musculus OX=10090 GN=Setd3 PE=1 SV=1	1.7	1.71	135.2	150630	1	1	0	1.85	594	17966
195	>tr|B1ATI0|B1ATI0_MOUSE Aldehyde dehydrogenase OS=Mus musculus OX=10090 GN=Aldh3a2 PE=1 SV=1	1.67	1.65	267.6	296202	2	1	1	1.88	532	43721
196	>Reverse >sp|Q05AA6|DRP2_MOUSE Dystrophin-related protein 2 OS=Mus musculus OX=10090 GN=Drp2 PE=1 SV=1	1.67	1.67	44.3	749610	1	1	1	2.19	957	77363
197	>sp|C0HKC9|SMK3B_MOUSE Sperm motility kinase 3B OS=Mus musculus OX=10090 GN=Smok3b PE=2 SV=1	1.65	1.65	123.1	4.51161e+06	1	1	1	3.57	504	22891
198	>sp|P28665|MUG1_MOUSE Murinoglobulin-1 OS=Mus musculus OX=10090 GN=Mug1 PE=1 SV=3	1.61	1.6	221.1	194165	2	1	0	0.54	1476	15609
199	>sp|P58252|EF2_MOUSE Elongation factor 2 OS=Mus musculus OX=10090 GN=Eef2 PE=1 SV=2	1.59	1.6	154.2	55222.5	1	1	0	1.17	858	13786
200	>sp|Q921Y4|MFSD5_MOUSE Molybdate-anion transporter OS=Mus musculus OX=10090 GN=Mfsd5 PE=2 SV=1	1.57	1.58	221.9	1.20121e+06	1	1	1	3.11	450	5322
201	>sp|A2ASS6|TITIN_MOUSE Titin OS=Mus musculus OX=10090 GN=Ttn PE=1 SV=1	1.54	1.65	318.5	3.97748e+07	7	7	0	0.11	35213	16479
202	>Reverse >sp|Q61616|DRD1_MOUSE D(1A) dopamine receptor OS=Mus musculus OX=10090 GN=Drd1 PE=1 SV=2	1.45	1.41	203	531216	3	1	1	2.69	446	75860
203	>Reverse >sp|Q01815|CAC1C_MOUSE Voltage-dependent L-type calcium channel subunit alpha-1C OS=Mus musculus OX=10090 GN=Cacna1c PE=1 SV=1	1.36	1.35	198.3	1707338	2	1	0	0.37	2139	74933
204	>sp|P60843|IF4A1_MOUSE Eukaryotic initiation factor 4A-I OS=Mus musculus OX=10090 GN=Eif4a1 PE=1 SV=1	1.27	1.27	204.4	1.91852e+06	1	1	0	3.69	406	7081
205	>sp|Q9D7X8|GGCT_MOUSE Gamma-glutamylcyclotransferase OS=Mus musculus OX=10090 GN=Ggct PE=1 SV=1	1.26	1.26	225.2	584872	1	1	0	4.79	188	8581
206	>sp|Q9D0K2|SCOT1_MOUSE Succinyl-CoA:3-ketoacid coenzyme A transferase 1, mitochondrial OS=Mus musculus OX=10090 GN=Oxct1 PE=1 SV=1	1.15	1.05	30.8	562663	2	2	2	6.35	520	18969
207	>Reverse >sp|O88572|LRP6_MOUSE Low-density lipoprotein receptor-related protein 6 OS=Mus musculus OX=10090 GN=Lrp6 PE=1 SV=1	1.11	1.06	292.3	1.76095e+06	4	1	1	0.62	1613	88928
209	>sp|P20918|PLMN_MOUSE Plasminogen OS=Mus musculus OX=10090 GN=Plg PE=1 SV=3	1.09	1.05	289.7	5.20613e+06	3	3	3	2.96	812	4105
208	>sp|Q9DCS2|MTL26_MOUSE Methyltransferase-like 26 OS=Mus musculus OX=10090 GN=Mettl26 PE=1 SV=1	1.09	1.1	151.9	491605	1	1	0	3.92	204	10037
210	>Reverse >tr|E9Q7C4|E9Q7C4_MOUSE Proline-rich 14-like OS=Mus musculus OX=10090 GN=Prr14l PE=1 SV=1	1.07	1.08	303.2	168584	1	1	0	0.46	1971	94053
211	>sp|Q91XF0|PNPO_MOUSE Pyridoxine-5'-phosphate oxidase OS=Mus musculus OX=10090 GN=Pnpo PE=1 SV=1	1.07	0.71	188.6	4.7791e+06	2	2	0	11.49	261	4106
212	>sp|Q61490|CD166_MOUSE CD166 antigen OS=Mus musculus OX=10090 GN=Alcam PE=1 SV=3	1.04	1	192.7	153734	3	1	0	1.37	583	11436
213	>sp|F6VAN0|ATF6A_MOUSE Cyclic AMP-dependent transcription factor ATF-6 alpha OS=Mus musculus OX=10090 GN=Atf6 PE=1 SV=2	1.03	0.99	299.1	7.49316e+06	3	2	2	2.13	656	12541
214	>sp|Q64152|BTF3_MOUSE Transcription factor BTF3 OS=Mus musculus OX=10090 GN=Btf3 PE=1 SV=3	0.98	0.99	163.2	8.24833e+07	1	1	0	9.31	204	500
215	>sp|Q8BHN1|TXLNG_MOUSE Gamma-taxilin OS=Mus musculus OX=10090 GN=Txlng PE=1 SV=1	0.97	0.89	276.1	2373316	6	1	0	1.72	524	23322
216	>sp|Q02956|KPCZ_MOUSE Protein kinase C zeta type OS=Mus musculus OX=10090 GN=Prkcz PE=1 SV=2	0.96	0.94	274.1	565067	2	1	0	1.35	592	25190
217	>sp|Q9QYX7|PCLO_MOUSE Protein piccolo OS=Mus musculus OX=10090 GN=Pclo PE=1 SV=4	0.96	0.94	251.1	4.26375e+06	26	3	0	0.32	5068	7273
218	>tr|H7BWY0|H7BWY0_MOUSE Serine protease inhibitor A3A OS=Mus musculus OX=10090 GN=Serpina3a PE=1 SV=1	0.93	0.93	45.2	3.75289e+06	1	1	1	7.11	422	25516
220	>sp|Q60847|COCA1_MOUSE Collagen alpha-1(XII) chain OS=Mus musculus OX=10090 GN=Col12a1 PE=2 SV=3	0.92	0.93	252.9	3.03465e+06	2	2	1	0.64	3120	13666
219	>sp|P70274|SEPP1_MOUSE Selenoprotein P OS=Mus musculus OX=10090 GN=Selenop PE=1 SV=3	0.92	0.93	134.9	193400	1	1	1	2.89	380	21939
221	>sp|Q80TE0|RPAP1_MOUSE RNA polymerase II-associated protein 1 OS=Mus musculus OX=10090 GN=Rpap1 PE=1 SV=2	0.91	0.92	149.5	4.6616e+06	1	1	0	0.71	1409	18963
222	>sp|Q61699|HS105_MOUSE Heat shock protein 105 kDa OS=Mus musculus OX=10090 GN=Hsph1 PE=1 SV=2	0.89	0.89	125.4	807382	1	1	0	1.52	858	9664
223	>sp|Q99MZ7|PECR_MOUSE Peroxisomal trans-2-enoyl-CoA reductase OS=Mus musculus OX=10090 GN=Pecr PE=1 SV=1	0.88	0.88	135.2	2.222e+06	1	1	1	3.96	303	7743
225	>Reverse >sp|Q3U128|APCD1_MOUSE Protein APCDD1 OS=Mus musculus OX=10090 GN=Apcdd1 PE=2 SV=1	0.87	0.83	203	4.31517e+06	5	1	0	0.58	514	65076
224	>sp|Q60854|SPB6_MOUSE Serpin B6 OS=Mus musculus OX=10090 GN=Serpinb6 PE=1 SV=1	0.87	0.87	75.7	187984	1	1	0	2.12	378	18522
227	>sp|E9Q309|CE350_MOUSE Centrosome-associated protein 350 OS=Mus musculus OX=10090 GN=Cep350 PE=1 SV=1	0.85	0.28	208.4	4.50438e+06	21	3	1	0.52	3095	14795
226	>Reverse >sp|E9PVX6|KI67_MOUSE Proliferation marker protein Ki-67 OS=Mus musculus OX=10090 GN=Mki67 PE=1 SV=1	0.85	0.87	98.4	2.23336e+06	1	1	1	0.47	3177	79552
229	>Reverse >sp|Q3UW68|CAN13_MOUSE Calpain-13 OS=Mus musculus OX=10090 GN=Capn13 PE=2 SV=1	0.82	0.82	234.2	192249	1	1	1	1.5	665	64511
228	>sp|Q3UNZ8|QORL2_MOUSE Quinone oxidoreductase-like protein 2 OS=Mus musculus OX=10090 GN=Cryzl2 PE=1 SV=1	0.82	0.8	130.3	260722	2	1	0	2.86	350	3955
230	>Reverse >tr|Q7TRH5|Q7TRH5_MOUSE Olfactory receptor OS=Mus musculus OX=10090 GN=Olfr813 PE=2 SV=1	0.77	0.08	421.6	2.86983e+07	60	1	0	1.29	310	125961
231	>Reverse >sp|Q7TSG5|SH321_MOUSE SH3 domain-containing protein 21 OS=Mus musculus OX=10090 GN=Sh3d21 PE=1 SV=1	0.76	0.76	42.1	1.83941e+06	1	1	1	2.37	549	84924
232	>sp|P17563|SBP1_MOUSE Methanethiol oxidase OS=Mus musculus OX=10090 GN=Selenbp1 PE=1 SV=2	0.75	0.75	296.4	2.5795e+06	1	1	0	1.69	472	18266
233	>sp|Q3TZZ7|ESYT2_MOUSE Extended synaptotagmin-2 OS=Mus musculus OX=10090 GN=Esyt2 PE=1 SV=1	0.74	0.74	174.9	48756.8	1	1	0	1.18	845	381
234	>tr|J3QN89|J3QN89_MOUSE Angio-associated migratory protein OS=Mus musculus OX=10090 GN=Aamp PE=1 SV=1	0.74	0.74	67.6	933714	1	1	1	2.98	436	34288
235	>sp|Q8CJ61|CKLF4_MOUSE CKLF-like MARVEL transmembrane domain-containing protein 4 OS=Mus musculus OX=10090 GN=Cmtm4 PE=1 SV=1	0.71	0.71	68.5	6.45859e+06	1	1	1	8.65	208	19713
236	>sp|A2AIG8|1A1L1_MOUSE 1-aminocyclopropane-1-carboxylate synthase-like protein 1 OS=Mus musculus OX=10090 GN=Accs PE=2 SV=1	0.7	0.7	310.9	225770	1	1	0	1.2	502	2078
238	>tr|G3X8Y1|G3X8Y1_MOUSE Tripartite motif-containing 55 OS=Mus musculus OX=10090 GN=Trim55 PE=1 SV=1	0.69	0.69	332.6	167446	1	1	0	0.92	545	30846
239	>Reverse >sp|P33267|CP2F2_MOUSE Cytochrome P450 2F2 OS=Mus musculus OX=10090 GN=Cyp2f2 PE=1 SV=1	0.69	0.69	204.6	3.72154e+06	1	1	1	4.07	491	74529
237	>tr|A0A0N4SUU9|A0A0N4SUU9_MOUSE Predicted gene 12845 OS=Mus musculus OX=10090 GN=Gm12845 PE=4 SV=1	0.69	0.7	121.5	597205	1	1	1	2.1	477	57932
241	>sp|Q80YV3|TRRAP_MOUSE Transformation/transcription domain-associated protein OS=Mus musculus OX=10090 GN=Trrap PE=1 SV=2	0.67	0.66	187.6	2.76687e+07	2	2	2	0.66	2565	21855
242	>Reverse >tr|A0A1D5RLM8|A0A1D5RLM8_MOUSE Predicted gene 11639 OS=Mus musculus OX=10090 GN=Gm11639 PE=1 SV=1	0.67	0.63	187.4	198134	4	1	0	0.17	5808	115802
240	>Reverse >sp|Q9R158|AD26A_MOUSE Disintegrin and metalloproteinase domain-containing protein 26A OS=Mus musculus OX=10090 GN=Adam26a PE=2 SV=2	0.67	0.68	123.1	366574	1	1	1	2.15	697	83176
243	>sp|Q9EPL9|ACOX3_MOUSE Peroxisomal acyl-coenzyme A oxidase 3 OS=Mus musculus OX=10090 GN=Acox3 PE=1 SV=2	0.67	0.67	46	966482	1	1	0	2	700	1133
245	>tr|A0A0U1RPM7|A0A0U1RPM7_MOUSE Echinoderm microtubule-associated protein-like 2 (Fragment) OS=Mus musculus OX=10090 GN=Eml2 PE=1 SV=1	0.66	0.63	235.5	303956	3	1	0	8.54	82	30661
244	>tr|A0A1B0GRL7|A0A1B0GRL7_MOUSE Deformed epidermal autoregulatory factor 1 homolog (Fragment) OS=Mus musculus OX=10090 GN=Deaf1 PE=4 SV=1	0.66	0.66	206.6	651533	1	1	1	2.59	116	26669
246	>Reverse >sp|Q80W32|DRC9_MOUSE Dynein regulatory complex protein 9 OS=Mus musculus OX=10090 GN=Iqcg PE=1 SV=1	0.64	0.63	200.6	1.35725e+06	2	1	0	2.63	419	67837
247	>Reverse >sp|D3YWQ0|DGKI_MOUSE Diacylglycerol kinase iota OS=Mus musculus OX=10090 GN=Dgki PE=1 SV=1	0.62	0.61	196.8	315413	2	1	0	0.75	1071	74292
