# Supplementary material for: PTER is a N-acetyltaurine hydrolase that regulates feeding and obesity
Source: Nature. 2024 Aug 7;633(8028):182–8. doi: 10.1038/s41586-024-07801-6 (PMC11374699; doi:10.1038/s41586-024-07801-6)
Supplement: Supplementary file 4 — Mass-to-charge ratios and retention times of metabolites detected in this study. Table of MS parameters used for identification of the indicated metabolites. [file 41586_2024_7801_MOESM4_ESM.xlsx]

## Sheet: Sheet1
Metabolite	MS mode	m/z	Retention time (min)
Taurine	negative	124.007	11
N-acetyltaurine	nagetive	166.018	12
Heavy N-acetyltaurine	negative	168.018	12
N-acetyl-alanine	negative	130.0510	14
N-acetyl-arginine	negative	215.1150	12
N-acetyl-cysteine	negative	162.023	14
N-acetyl-glutamine	negative	187.0724	16
N-acetyl-glutamic acid	negative	188.0564	24
N-acetyl-histidine	negative	196.0728	17
N-acetyl-phenylalanine	negative	206.0823	12
N-aceytl-proline	negative	156.0666	14
N-acetyl-threonine	negative	160.0615	14
N-acetyl-serine	negative	146.0459	16
N-acetyl-tryptophan	negative	245.0932	13
N-acetyl-methionine	negative	190.0543	13
N-acetyl-glycine	negative	116.0353	14
N-acetyl-valine	negative	158.0823	13
N-acetyl-tyrosine	negative	222.0772	14
N-acetyl-lysine	negative	187.1088	13
N-acetyl-isoleucine	negative	172.0979	14
N-acetyl-asparagine	negative	173.0568	16
N-acetyl-leucine	negative	172.0979	14
N-acetyl-aspartic acid	negative	174.0408	24
N-propionyl-taurine	negative	180.034	12
N-butyl-taurine	negative	195.056	12
N-palmitoyl-taurine	negative	362.237	10
N-oleoyl-taurine	negative	388.253	9
N-stearoyl-taurine	negative	390.268	9
N-arachidonoyl-taurine	negative	410.237	8
Taurocholate	negative	514.284	12
Taurolithocholate	negative	482.295	10
Tauro-a-muricholate	negative	514.284	12
Palmitate	negative	255.233	10
Oleate	negative	281.249	10
Stearate	negative	283.264	10
Arachidonate	negative	303.233	10
Hypotaurine	negative	108.013	13
Cysteine sulfinic acid	negative	152.002	12
Cysteic acid	negative	167.997	13
