# Supplementary material for: PTER is a N-acetyltaurine hydrolase that regulates feeding and obesity
Source: Nature. 2024 Aug 7;633(8028):182–8. doi: 10.1038/s41586-024-07801-6 (PMC11374699; doi:10.1038/s41586-024-07801-6)
Supplement: Supplementary file 5 — List of hCom2 bacterial strains screened in vitro for N-acetyltaurine synthesis activity. Table of individual bacterial strains from hCom2 tested for in vitro synthesis activity. [file 41586_2024_7801_MOESM5_ESM.xlsx]

## Sheet: Sheet1
Strain ID
Intestinibacter bartlettii DSM 16795
Anaerofustis stercorihominis DSM 17244
Clostridium sporogenes ATCC 15579	not tested
Ruminococcus flavafaciens FD-1	not tested
Ruminococcus albus B	not tested
Eubacterium siraeum DSM 15702
Clostridium methylpentosum DSM 5476
Anaerotruncus colihominis DSM 17241
Faecalibacterium prausnitzii A2-165 (DSM 17677)
Subdoligranulum variabile DSM 15176
Subdoligranulum sp. 4_3_54A2FAA
Clostridium sp. ATCC 29733 VPI C48-50
Ruminococcus bromii ATCC
Clostridium leptum DSM 753
Ethanoligenens harbinense YUAN-3 DSMZ 18485
Clostridiales bacterium VE202-03
Oscillibacter sp. KLE 1728
Eubacterium eligens DSMZ 3376 (also ATCC 27750)
Bacteroides pectinophilus ATCC 43243
Butyrivibrio crossotus DSM 2876
Eubacterium ventriosum ATCC 27560 DSM 3988
Anaerostipes caccae DSM 14662
Anaerobutyricum hallii DSM 3353
Clostridium sp. L2-50
Coprococcus eutactus ATCC 27759
Clostridiales bacterium VE202-27
Eubacterium rectale ATCC 33656
Roseburia inulinivorans DSM 16841
Roseburia intestinalis L1-82 (DSM 14610)
Blautia obeum ATCC 29174
Blautia wexlerae DSM 19850
Blautia sp. KLE 1732 (HM 1032)
Blautia hydrogenotrophica DSM 10507
Blautia hansenii DSM 20583
Ruminococcus gauvreauii DSM 19829
Marvinbryantia formatexigens DSM 14469
Clostridiales bacterium VE202-14
Coprococcus comes ATCC 27758
Ruminococcus torques ATCC 27756
Ruminococcus lactaris ATCC 29176
Ruminococcus gnavus ATCC 29149
Dorea longicatena DSM 13814
Dorea formicigenerans ATCC 27755
Clostridium scindens ATCC 35704
Clostridium hylemonae DSM 15053
Clostridium nexile DSM 1787
Clostridium bolteae ATCC BAA-613
Clostridium asparagiforme DSM 15981
Clostridium saccharolyticum WM1 DSMZ 2544
Hungatella hathewayi DSM 13479
Clostridium sp. M62/1
Mitsuokella multacida DSM 20544
Acidaminococcus fermentans DSM 20731
Acidaminococcus intestini sp. D21
Veillonella sp. 6_1_27	not tested
Veillonella sp. 3_1_44	not tested
Veillonella dispar ATCC 17748	not tested
Megasphaera DSMZ 102144
Dialister invisus DSM 15470	not tested
Streptococcus thermophilus LMD-9 (ATCC 19258)
Lactococus lactis subsp.lactis II1403	not tested
Lactobacillus ruminis ATCC 25644
Granulicatella adiacens ATCC 49175 DSMZ 9848
Solobacterium moorei DSM 22971
Holdemania filiformis DSM 12042
Holdemanella biformis DSM 3989
Eubacterium dolichum DSM 3991
Catenibacterium mitsuokai DSM 15897
Clostridium spiroforme DSM 1552
Bifidobacterium longum subsp. Infantis ATCC55813	not tested
Bifidobacterium breve DSM 20213
Bifidobacterium catenulatum DSM 16992
Bifidobacterium pseudocatenulatum DSM 20438
Bifidobacterium adolescentis L2-32	not tested
Olsenella uli DSM 7084
Collinsella aerofaciens ATCC 25986
Collinsella stercoris DSM 13279	not tested
Eggerthella lenta DSM 2243
Adlercreutzia equolifaciens DSM 19450
Slackia exigua ACC 700122	not tested
Slackia heliotrinireducens DSM 20476	not tested
Akkermansia muciniphila ATCC BAA-835
Bacteroides finegoldii DSM 17565
Bacteroides caccae ATCC 43185
Bacteroides sp. D2
Bacteroides ovatus ATCC 8483
Bacteroides xylanisolvens DSMZ 18836
Bacteroides sp. 1_1_6
Bacteroides thetaiotaomicron VPI-5482
Bacteroides sp. 2_1_16
Bacteroides fragilis 3_1_12
Bacteroides sp. 2_1_22
Bacteroides uniformis ATCC 8492
Bacteroides rodentium DSM 26882
Bacteroides stercoris ATCC 43183 DSMZ 19555
Bacteroides eggerthii DSM 20697
Bacteroides intestinalis DSM 17393
Bacteroides cellulosilyticus DSM 14838
Bacteroides coprocola DSM 17136
Bacteroides plebeius DSM 17135
Bacteroides coprophilus DSM 18228
Bacteroides sp. 9_1_42FAA
Bacteroides dorei DSM 17855
Bacteroides dorei 5_1_36/D4 (HM 29)
Bacteroides vulgatus ATCC 8482
Prevotella copri DSM 18205
Prevotella buccae D17
Prevotella buccalis ATCC 35310 DSMZ 20616
Parabacteroides merdae DSMZ 19495 (also ATCC 43184)
Parabacteroides johnsonii DSM 18315
Bacteroides sp. 3_1_19
Parabacteroides distasonis ATCC 8503
Parabacteroides sp. D13
Butyricimonas virosa DSM 23226
Intestinimonas butyriciproducens DSM 26588
Odoribacter splanchnicus DSM 20712
Alistipes ihumii AP11
Alistipes indistinctus YIT 12060/DSM 22520
Alistipes senegalensis JC50/DSM 25460
Alistipes shahii WAL 8301/DSM 19121
Alistipes finegoldii DSM 17242
Alistipes onderdonkii DSM 19147
Alistipes putredinis DSM 17216
Burkholderiales bacterium 1_1_47	not tested
Desulfovibrio piger ATCC 29098
Bilophila wadsworthia ATCC 49260
order: from left to right in Extended Data Fig. S10j.
