# Supplementary material for: PTER is a N-acetyltaurine hydrolase that regulates feeding and obesity
Source: Nature. 2024 Aug 7;633(8028):182–8. doi: 10.1038/s41586-024-07801-6 (PMC11374699; doi:10.1038/s41586-024-07801-6)
Supplement: Supplementary file 6 — Source Data Fig. 1 [file 41586_2024_7801_MOESM6_ESM.xlsx]

## Sheet: Fig 1b
	Replicate 1	Replicate 2	Replicate 3
Blood	0	0	0
Liver	0.339567	0.688518	0.234263
Lung	0.094575	0	0
Heart	0.196667	0	0
Spleen	0.139932	0.00830333	0.102352
Pancreas	0	0	0.179562
Kidney	0.547695	0.789812	1.0982
Gut	0	0.409848	0
BAT	0	0.103405	0
iWAT	0	0	0.0697633
eWAT	0	0	0
Brain	0	0	0
Quad	0	0.458845	0
unit	uM/min/mg

## Sheet: Fig 1c
	Replicate 1	Replicate 2	Replicate 3	Replicate 4	Replicate 5
Whole	1.18514	0.136831	0.575326	0.0808449	1.56284
Cytosol	1.79504	0.417133	2.52844	1.8663	0.583417
Membrane	0.167298	0	0.820325	0.0203577	0
unit	uM/min/mg

## Sheet: Fig 1d
	Relative N-acetyltaurine hydrolysis	Protein concentration
Fraction 6	0	0.093
Fraction 7	0.101917	0.183
Fraction 8	0.0632442	0.405
Fraction 9	0	0.533
Fraction 10	0	0.537
Fraction 11	0	0.544
Fraction 12	0.0630262	0.655
Fraction 13	0.065207	0.542
Fraction 14	0.0863242	0.594
Fraction 15	0.12238	0.66
Fraction 16	0.322249	0.795
Fraction 17	0.684913	0.626
Fraction 18	1	0.524
Fraction 19	0.572167	0.427
Fraction 20	0.419148	0.389
Fraction 21	0.244613	0.402
Fraction 22	0.0724762	0.43
Fraction 23	0.0765834	0.317
Fraction 24	0.0665881	0.434
Fraction 25	0.0676785	0.46
Fraction 26	0.084834	0.282
Fraction 27	0	0.343
Fraction 28	0	0.302
Fraction 29	0	0.215
unit		mg/ml

## Sheet: Fig 1e
	Relative N-acetyltaurine hydrolysis	Protein concentration
Fraction 6	0	0.006
Fraction 7	0.027291	0.009
Fraction 8	0	0.006
Fraction 9	0	0.026
Fraction 10	0	0.029
Fraction 11	0	0.025
Fraction 12	0	0.019
Fraction 13	0	0.064
Fraction 14	0	0.072
Fraction 15	0.173398	0.07
Fraction 16	0.084642	0.064
Fraction 17	0.126968	0.083
Fraction 18	0.257972	0.122
Fraction 19	0.665598	0.325
Fraction 20	1	0.184
Fraction 21	0.178656	0.08
Fraction 22	0.156397	0.06
Fraction 23	0	0.024
Fraction 24	0	0.02
Fraction 25	0	0.012
Fraction 26	0	0.006
Fraction 27	0	0.003
Fraction 28	0.029829	0.006
Fraction 29	0	0.002
unit		mg/ml

## Sheet: Fig 1f
Protein rank	|Log Prob|
1	235.53
2	206.04
3	119.32
4	110.64
5	91.76
6	85.39
7	72.51
8	63.38
9	59.13
10	51.5
11	51.38
12	43.85
13	42.28
14	40.03
15	39.72
16	38.17
17	34.3
18	28.5
19	26.25
20	25.99
21	25.23
22	24.58
23	23.58
24	21.18
25	21.13
26	20.17
27	20.02
28	19.9
29	19.66
30	19.64
31	19.41
32	19.37
33	18.94
34	18.1
35	18.06
36	17.85
37	17.77
38	17.5
39	17.25
40	17.14
41	16.14
42	15.92
43	15.13
44	14.69
45	14.66
46	14.44
47	14.32
48	14.3
49	14.13
50	13.93
51	13.91
52	13.85
53	13.8
54	12.99
55	12.66
56	12.64
57	12.63
58	12.61
59	12.34
60	12.33
61	11.99
62	11.95
63	11.83
64	11.58
65	11.52
66	11.4
67	10.87
68	10.67
69	10.15
70	10.12
71	10.04
72	9.86
73	9.85
74	9.75
75	9.55
76	9.44
77	9.41
78	9.16
79	9.14
80	8.91
81	8.61
82	8.57
83	8.47
84	8.42
85	8.25
86	8.05
87	7.97
88	7.81
89	7.8
90	7.79
91	7.61
92	7.53
93	7.3
94	7.19
95	7.06
96	6.93
97	6.92
98	6.88
99	6.88
100	6.7
101	6.64
102	6.45
103	6.35
104	6.28
105	6.17
106	6.09
107	5.91
108	5.84
109	5.84
110	5.79
111	5.76
112	5.72
113	5.56
114	5.54
115	5.52
116	5.48
117	5.45
118	5.44
119	5.28
120	5.27
121	5.23
122	5.19
123	5.19
124	5.16
125	5.16
126	5.13
127	5.13
128	5.11
129	5.05
130	5.04
131	5.04
132	4.98
133	4.96
134	4.93
135	4.89
136	4.87
137	4.85
138	4.78
139	4.7
140	4.69
141	4.56
142	4.53
143	4.52
144	4.47
145	4.32
146	4.3
147	4.17
148	3.96
149	3.95
150	3.88
151	3.83
152	3.77
153	3.74
154	3.6
155	3.47
156	3.38
157	3.37
158	3.35
159	3.24
160	3.09
161	2.93
162	2.9
163	2.88
164	2.8
165	2.79
166	2.67
167	2.65
168	2.63
169	2.47
170	2.47
171	2.44
172	2.35
173	2.25
174	2.25
175	2.25
176	2.22
177	2.2
178	2.18
179	2.12
180	2.07
181	2.06
182	2.01
183	2.01
184	1.94
185	1.93
186	1.85
187	1.83
188	1.78
189	1.75
190	1.74
191	1.74
192	1.74
193	1.73
194	1.7
195	1.67
196	1.67
197	1.65
198	1.61
199	1.59
200	1.57
201	1.54
202	1.45
203	1.36
204	1.27
205	1.26
206	1.15
207	1.11
208	1.09
209	1.09
210	1.07
211	1.07
212	1.04
213	1.03
214	0.98
215	0.97
216	0.96
217	0.96
218	0.93
219	0.92
220	0.92
221	0.91
222	0.89
223	0.88
224	0.87
225	0.87
226	0.85
227	0.85
228	0.82
229	0.82
230	0.77
231	0.76
232	0.75
233	0.74
234	0.74
235	0.71
236	0.7
237	0.69
238	0.69
239	0.69
240	0.67
241	0.67
242	0.67
243	0.67
244	0.66
245	0.66
246	0.64
247	0.62

## Sheet: Fig 1g
	Replicate 1	Replicate 2	Replicate 3	Replicate 4	Replicate 5	Replicate 6
NC	44.6125	64.3775	74.8003	55.3421	8.86159	13.4565
GFP	0	63.2229	10.2781	107.81	86.1788	100.35
CES2C	0	100.87	90.8128	144.327	54.4238	88.5407
CNDP2	0	77.0179	26.9631	189.213	185.298	145.568
PTER	113.766	345.39	281.578	591.505	375.896	245.467
unit	nM/min/mg

## Sheet: Fig 1h
	Biological replicate 1	Biological replicate 2	Biological replicate 3
WT	44.5255	99.3864	93.8202
KO	0	6.21633	0
unit	nM/min/mg
