# Supplementary material for: PTER is a N-acetyltaurine hydrolase that regulates feeding and obesity
Source: Nature. 2024 Aug 7;633(8028):182–8. doi: 10.1038/s41586-024-07801-6 (PMC11374699; doi:10.1038/s41586-024-07801-6)
Supplement: Supplementary file 7 — Source Data Fig. 2 [file 41586_2024_7801_MOESM7_ESM.xlsx]

## Sheet: Fig 2a
N-acetyltaurine concentration (mM)	Replicate 1	Replicate 2	Replicate 3
0	0	0	0
0.001	0.001575	0.000683	0.000566
0.01	0.040331	0.042233	0.036811
0.02	0.051222	0.046449	0.039543
0.05	0.306167	0.251439	0.242803
0.1	0.431684	0.425538	0.409544
0.2	1.41343	1.35814	1.36371
0.5	2.12582	2.23132	2.02578
1	3.08282	2.36431	2.33026
2	3.05502	3.00896	2.97539
unit	nM/min/ng

## Sheet: Fig 2b
	Replicate 1	Replicate 2	Replicate 3
N-acetyl-taurine	12.435	10.6319	9.88917
N-acetyl-Ile	3.54648	2.20816	0
N-acetyl-Met	1.73808	3.63293	0.45895
N-acetyl-Leu	1.01088	1.05471	1.14809
N-acetyl-Val	0	1.37117	2.13065
N-acetyl-Phe	0.117498	0.379349	0.358763
N-acetyl-Tyr	0	0	0.55148
N-acetyl-Ser	0.252753	0	0
N-acetyl-Pro	0.160844	0	0
N-acetyl-The	0.043482	0.037529	0
N-acetyl-Ala	0	0	0
N-acetyl-Arg	0	0	0
N-acetyl-Cys	0	0	0
N-acetyl-Glu	0	0	0
N-acetyl-Gln	0	0	0
N-acetyl-His	0	0	0
N-acetyl-Trp	0	0	0
N-acetyl-Gly	0	0	0
N-acetyl-Asn	0	0	0
N-acetyl-Lys	0	0	0
N-acetyl-Asp	0	0	0
N-propionyl-taurine	0.831819	1.42114	6.91505
N-palmitoyl-taurine	0	0	0
N-arachidonyl-taurine	0	0	0
N-oleoyl-taurine	0	0	0
N-steatoyl-taurine	0	0	0
Taurocholic acid	0	0	0
Taurolithocholic Acid	0	0	0
Tauro-α-muricholic Acid	0	0	0
unit	nM/min/ng

## Sheet: Fig 2d
	Replicate 1	Replicate 2	Replicate 3
NC	0	0	0
WT	1.26853	1.01433	0.717139
E169A	0	0.255901	0.248173
D298A	0	0	0
H26F	0	0	0
H28F	0	0	0
H201F	0	0	0
H230F	0	0	0
R204A	0.001053	0	0
R233A	0	0	0
H300A	0	0	0
L255A	0.461467	2.76402	3.76217
L260G	0.162043	0	0.113907
T258G	0.108916	0.030353	0.289065
R304K	0.269907	0.617003	0.543108
Y65F	0	0	0
Y263F	0	0.006204	0.273127
