# Supplementary material for: PTER is a N-acetyltaurine hydrolase that regulates feeding and obesity
Source: Nature. 2024 Aug 7;633(8028):182–8. doi: 10.1038/s41586-024-07801-6 (PMC11374699; doi:10.1038/s41586-024-07801-6)
Supplement: Supplementary file 8 — Source Data Fig. 3 [file 41586_2024_7801_MOESM8_ESM.xlsx]

## Sheet: Fig 3b
hydrolysis	KO mouse 1	KO mouse 2	KO mouse 3	WT mouse 1	WT mouse 2	WT mouse 3
liver	0	0	0.0407178	0.590054	2.04662	2.733
kidney	0.241846	0.118776	1.08518	7.20958	7.5393	7.7506
unit	uM/min/mg

## Sheet: Fig 3c
	WT mouse 1	WT mouse 2	WT mouse 3	KO mouse 1	KO mouse 2	KO mouse 3
Blood	0.348703	0.654601	0.101704	6.09051	4.56111	4.08104
Liver	1.82278	2.009	1.44859	9.94632	3.71432	7.63645
Lung	3.16833	4.36408	3.62977	16.2022	13.0562	16.8055
Heart	8.11918	6.89737	7.22356	34.5386	35.3087	24.6071
Spleen	19.5569	20.6678	14.1989	33.84	36.6497	44.8918
Pancreas	6.45517	0.139489	1.53827	4.02566	3.59867	4.42793
Kidney	2.95065	3.2625	3.41062	12.667	13.8301	13.5496
Gut	1.31591	4.9424	1.65886	8.90602	11.3805	14.4148
BAT	3.03524	2.51298	2.63028	13.1003	6.67442	11.2413
iWAT	1.95399	4.1528	3.6845	8.88674	6.13196	10.0875
eWAT	0.616999	1.47813	0.974652	5.60503	4.14122	6.47303
Brain	2.26873	2.00621	2.11411	3.49154	3.65702	3.04939
Quad	7.71733	7.39503	7.6539	26.2288	22.4324	19.9704
unit	uM

## Sheet: Fig 3d
	Taurine				Hypotaurine				cysteine sulfinic acid				cysteic acid				N-acetyl-Met				N-acetyl-Val				N-acetyl-Leu/IIe
Blood	-0.04347	0.249923	-0.52622		0.355358	-0.2385	-0.30507		0.248849	0.004844	0.104992		0.002133	-0.03133	-0.01502		0.557971	-0.10951	-0.17713		0.277884	-0.01163	0.532152		-0.3408	-0.43006	-0.20769
Liver	0.059454	0.277192	0.084507		-0.06969	-0.64156	-0.00228		0.04602	-0.29044	0.030503		0.253849	-0.01355	0.063932		0.387651	-0.20591	-0.72608		0.401155	-0.41525	-0.12347		1.3263	0.105549	0.11312
Lung	-0.13211	0.088869	0.080965		-0.10669	-0.04065	0.552697		-0.07621	-0.62462	-0.26444		-0.12705	-0.01276	-0.26166		-0.25896	-0.4766	0.057766		0.166368	-0.564	-0.33887		-0.79479	-5.14422	-0.32072
Heart	0.051609	0.044502	0.152921		-0.23447	-0.38896	0.244169		-0.56261	-1.12869	-1.29353		-0.00998	-0.08896	-0.03709		0.351169	-0.08884	-0.02342		0.231649	-0.55	-1.21068		0.172976	-1.24194	-0.44753
Spleen	-0.10802	0.032171	-0.11016		0.055117	-0.14068	0.60575		-0.06569	-0.1406	-0.15717		ND	ND	ND		-0.23233	-0.38237	-0.14708		0.0038	-0.32203	-0.12243		-0.47512	-0.35259	0.071786
Pancreas	3.18061	0.247838	0.926743		-0.62758	0.497968	0.536502		0.106789	-0.32563	-0.57659		ND	ND	ND		-0.02092	0.984889	1.23		0.645807	0.238335	0.319073		1.36443	1.28257	2.41456
Kidney	-0.09437	0.060057	0.1274		-0.15051	-0.9191	-0.07885		-0.50836	-0.28332	-0.50429		-0.09651	0.045688	-0.17598		-0.3095	0.026045	4.04e-05		-0.09922	-0.48993	-0.38656		0.332288	0.11656	0.039141
Gut	-0.45917	-0.04643	-0.22552		-0.01296	-0.28793	0.545896		-0.19692	-0.192	-0.21949		ND	ND	ND		0.158694	0.202841	0.866157		0.130552	-0.16311	0.009165		0.126385	-0.40129	-0.70398
BAT	-0.0172	0.328123	0.164907		0.712026	-0.08065	0.884946		-0.58207	-0.78037	-0.61785		-1.41272	-1.27642	-1.53162		-0.10007	-0.50562	-0.11137		0.570905	0.485973	-0.04494		-1.18575	-0.40821	-0.36994
iWAT	-0.2603	0.432978	0.187081		0.213403	-0.65888	0.636452		-0.08372	-0.33664	-0.18035		-0.12795	-0.01132	-0.26539		-0.32956	-0.35375	-0.23326		0.76124	-0.35015	-0.37414		-0.695	-0.65723	-0.29634
eWAT	-0.12559	-2.3171	0.049714		2.61193	2.55621	2.4677		0.439782	0.368152	0.257363		0.181843	0.287797	-0.1539		1.91366	1.50765	1.19709		ND	ND	ND		-0.59958	0.527415	0.071277
Brain	0.016726	-0.15019	-0.05322		0.408113	-0.04134	0.331002		0.08769	0.149189	0.03601		ND	ND	ND		0.034127	0.15543	0.251042		0.124443	-0.21068	-0.15549		0.700354	-0.80482	-1.6e-16
Quad	0.021372	-0.02434	0.014085		-0.27363	-0.54598	-0.10976		-0.18074	-0.32926	-0.26597		ND	ND	ND		0.121352	-0.21704	0.027526		0.463764	-0.48605	-0.18755		1.05917	0.364596	1.01248
unit	FC log2
