# Supplementary material for: PTER is a N-acetyltaurine hydrolase that regulates feeding and obesity
Source: Nature. 2024 Aug 7;633(8028):182–8. doi: 10.1038/s41586-024-07801-6 (PMC11374699; doi:10.1038/s41586-024-07801-6)
Supplement: Supplementary file 9 — Source Data Fig. 4 [file 41586_2024_7801_MOESM9_ESM.xlsx]

## Sheet: Fig 4a
Body weight					KO mice													WT mice
Time on HFD&taurine (day)	Mouse 1	Mouse 2	Mouse 3	Mouse 4	Mouse 5	Mouse 6	Mouse 7	Mouse 8	Mouse 9	Mouse 10		Time on HFD&taurine	Mouse 1	Mouse 2	Mouse 3	Mouse 4	Mouse 5	Mouse 6	Mouse 7	Mouse 8	Mouse 9	Mouse 10
0	19.2	18.2	15.8	16.6	14.2	18.6	17.2	18	16.1	13.9		0	21.1	19.6	17.6	20.6	19.2	19.1	20.3	19.4	22.3	14.5
4	20.8	20.2	18	18.6	15.6	20.3	20.2	20.3	18.7	16.2		4	22.8	21.5	18.7	22.5	20.5	21	22	21.7	24.6	17.3
7	21.9	22	19.8	19.7	16.8	21.6	21.6	22.3	20.5	18.1		7	24.1	23.3	19.4	22.2	21.2	22.8	23.3	22.7	26.2	20.4
11	22.9	23.4	20.9	20.7	17.7	22.8	22.6	23.3	20.6	18.9		11	25.5	24.4	21	23.7	22	23.7	23.8	23.2	26.5	21.3
14	24.2	24.3	22.2	21.9	19.1	23.9	24	25	21.7	19.6		14	27.2	24.8	22.2	24.7	23.2	25.5	25.7	25	28.8	23.3
18	25.6	25.1	24	23.7	20.3	25.6	25.7	26.9	23.3	20.5		18	29.8	26.8	23.9	25.6	24.9	27	27.6	26.1	30.4	25.1
20	26.1	26	24.5	24.4	20.8	26	26.1	27	23.4	21.6		20	30.2	27.6	24.5	26.3	25.9	28	28.3	26.9	31.7	25.7
23	27.2	26.7	25.4	24.8	21.5	27.2	27.4	28.4	24.5	22.5		23	31.2	28.3	25.9	27.3	27.1	28.6	29.4	28.1	32.7	27.1
26	28.9	27.8	26.5	25.8	22.6	27.9	27.7	29	26.2	23		26	33	29.5	27.1	28.3	28	29.9	30.8	29.6	33.5	28.8
29	29.2	28.9	27.8	27.1	23.6	28.7	28.5	31.3	26.5	23.7		29	34.2	30.5	28.2	29.8	29.5	31.4	32.8	30.8	34.6	30.4
32	29.8	29.2	29	27.1	24	29.7	29.3	32.3	26.8	24.7		32	36.6	32	29.7	31	30.7	33.1	35.3	32.5	36.3	32.3
35	31.2	30.8	30.4	28	24.5	30.6	29.8	34.3	26.3	25.7		35	37.7	32.8	30.7	31.9	31.9	34.2	36.6	34.5	38	33.6
38	32.8	31.9	30.8	28.9	25.4	31.6	31.4	35.1	26.9	26.8		38	39.5	34.4	32.2	32.7	33.3	36	38	36.5	40.1	35.5
41	33.8	33.2	31.7	29.6	26.1	32.5	31.5	36.5	27.1	28.1		41	41.3	35.7	33.3	33.8	34.9	37.8	39.6	37.9	41.2	36.6
44	34.4	34.9	32.9	30.6	27.1	34	33.1	37.9	27.8	29.5		44	42.9	37.3	34.9	35.3	36.5	39.4	41.3	38.7	42.6	38.2
47	35.8	35.6	33.8	31.2	27.7	34.3	33.6	38.6	28.3	30.1		47	43.9	38.1	36.3	35.6	37.2	40.5	42.4	39.7	43.3	38.9
50	37.7	37.8	35.2	31.9	28.9	35.3	34.5	40.1	29.2	30.8		50	45	39.7	37.6	37	39	41.4	43.4	40.6	44.3	40
53	38.4	38.3	35.8	32.3	29.4	35.9	35	41	29.7	31.3		53	45.7	40.7	38.7	38.2	40	42.7	44.9	41.9	45.3	40.7
56	39.2	39.1	36.8	33	30.4	36.8	36.2	42	31	32.5		56	47	42	39.9	40.5	41.7	44	46.1	42.9	46.5	41.9
unit	g

## Sheet: Fig 4b
Body weight change					KO mice													WT mice
Time on HFD&taurine (day)	Mouse 1	Mouse 2	Mouse 3	Mouse 4	Mouse 5	Mouse 6	Mouse 7	Mouse 8	Mouse 9	Mouse 10		Day	Mouse 1	Mouse 2	Mouse 3	Mouse 4	Mouse 5	Mouse 6	Mouse 7	Mouse 8	Mouse 9	Mouse 10
0	0	0	0	0	0	0	0	0	0	0		0	0	0	0	0	0	0	0	0	0	0
4	1.6	2	2.2	2	1.4	1.7	3	2.3	2.6	2.3		4	1.7	1.9	1.1	1.9	1.3	1.9	1.7	2.3	2.3	2.8
7	2.7	3.8	4	3.1	2.6	3	4.4	4.3	4.4	4.2		7	3	3.7	1.8	1.6	2	3.7	3	3.3	3.9	5.9
11	3.7	5.2	5.1	4.1	3.5	4.2	5.4	5.3	4.5	5		11	4.4	4.8	3.4	3.1	2.8	4.6	3.5	3.8	4.2	6.8
14	5	6.1	6.4	5.3	4.9	5.3	6.8	7	5.6	5.7		14	6.1	5.2	4.6	4.1	4	6.4	5.4	5.6	6.5	8.8
18	6.4	6.9	8.2	7.1	6.1	7	8.5	8.9	7.2	6.6		18	8.7	7.2	6.3	5	5.7	7.9	7.3	6.7	8.1	10.6
20	6.9	7.8	8.7	7.8	6.6	7.4	8.9	9	7.3	7.7		20	9.1	8	6.9	5.7	6.7	8.9	8	7.5	9.4	11.2
23	8	8.5	9.6	8.2	7.3	8.6	10.2	10.4	8.4	8.6		23	10.1	8.7	8.3	6.7	7.9	9.5	9.1	8.7	10.4	12.6
26	9.7	9.6	10.7	9.2	8.4	9.3	10.5	11	10.1	9.1		26	11.9	9.9	9.5	7.7	8.8	10.8	10.5	10.2	11.2	14.3
29	10	10.7	12	10.5	9.4	10.1	11.3	13.3	10.4	9.8		29	13.1	10.9	10.6	9.2	10.3	12.3	12.5	11.4	12.3	15.9
32	10.6	11	13.2	10.5	9.8	11.1	12.1	14.3	10.7	10.8		32	15.5	12.4	12.1	10.4	11.5	14	15	13.1	14	17.8
35	12	12.6	14.6	11.4	10.3	12	12.6	16.3	10.2	11.8		35	16.6	13.2	13.1	11.3	12.7	15.1	16.3	15.1	15.7	19.1
38	13.6	13.7	15	12.3	11.2	13	14.2	17.1	10.8	12.9		38	18.4	14.8	14.6	12.1	14.1	16.9	17.7	17.1	17.8	21
41	14.6	15	15.9	13	11.9	13.9	14.3	18.5	11	14.2		41	20.2	16.1	15.7	13.2	15.7	18.7	19.3	18.5	18.9	22.1
44	15.2	16.7	17.1	14	12.9	15.4	15.9	19.9	11.7	15.6		44	21.8	17.7	17.3	14.7	17.3	20.3	21	19.3	20.3	23.7
47	16.6	17.4	18	14.6	13.5	15.7	16.4	20.6	12.2	16.2		47	22.8	18.5	18.7	15	18	21.4	22.1	20.3	21	24.4
50	18.5	19.6	19.4	15.3	14.7	16.7	17.3	22.1	13.1	16.9		50	23.9	20.1	20	16.4	19.8	22.3	23.1	21.2	22	25.5
53	19.2	20.1	20	15.7	15.2	17.3	17.8	23	13.6	17.4		53	24.6	21.1	21.1	17.6	20.8	23.6	24.6	22.5	23	26.2
56	20	20.9	21	16.4	16.2	18.2	19	24	14.9	18.6		56	25.9	22.4	22.3	19.9	22.5	24.9	25.8	23.5	24.2	27.4
unit	g

## Sheet: Fig 4c
Food intake	KO mice				WT mice
Day	Cage 1	Cage 2		Day	Cage 1	Cage 2
0	0	0		0	0	0
4	6.48	6		4	6.48	7.74
7	14.68	14.48		7	16.16	16.46
11	23.88	23.9		11	23.84	26.18
14	31.96	32.6		14	32.32	35.36
18	43.38	44.2		18	45.8	48.32
20	47.76	48.14		20	51.52	54.22
23	55.5	54.54		23	60.16	64.06
26	63.72	63.78		26	70.58	73.58
29	71.8	71.5		29	80.02	83.82
32	79.36	78.9		32	89	93.74
35	87.84	86.48		35	97.7	103.1
38	95.22	94.5		38	106.94	112.82
41	102.16	102.02		41	116.76	122.92
44	111.64	110.26		44	124.78	132
47	119.36	117.42		47	132.74	141.04
50	127.52	125.48		50	140.88	149.68
53	135.06	132.68		53	148.98	158.04
56	141.62	138.8		56	155.98	165.26
unit	g

## Sheet: Fig 4d
Water intake	KO mice				WT mice
Time on HFD&taurine (day)	Cage 1	Cage 2		Time on HFD&taurine	Cage 1	Cage 2
0	0	0		0	0	0
4	8.5	7.78		4	9.22	7.44
7	20	18.06		7	20.98	18.36
11	31.72	28.86		11	33.1	31.36
14	41.2	36.8		14	42.82	42.28
18	52.66	48.32		18	54.9	54.06
20	58.66	54.16		20	61.2	60.92
23	68.16	61.78		23	70.98	70.34
26	78.04	72.32		26	80.34	80.68
29	87.86	81		29	88.9	92.02
32	95	89.92		32	97.16	100.38
35	103.98	106.08		35	105.44	110.3
38	112.66	107.44		38	113.56	120.14
41	120.98	115.6		41	120.94	128.92
44	132.88	124.6		44	128.5	137.76
47	143.7	132.8		47	135.2	145.82
50	154.26	141.9		50	142.36	154.02
53	163.42	152.26		53	153.3	162.26
56	170.68	159.36		56	160.26	169.62
unit	g

## Sheet: Fig 4e
Blood glucose					KO mice												WT mice
Time after glucose injection (min)	Mouse 1	Mouse 2	Mouse 3	Mouse 4	Mouse 5	Mouse 6	Mouse 7	Mouse 8	Mouse 9	Mouse 10		Time after glucose injection (min)	Mouse 1	Mouse 2	Mouse 3	Mouse 4	Mouse 5	Mouse 6	Mouse 7	Mouse 8	Mouse 9	Mouse 10
0	244	202	236	272	229	247	233	283	205	253		0	221	196	279	360	237	254	246	286	295	320
20	398	362	575	407	336	463	320	435	409	441		20	412	491	510	586	369	440	507	544	541	530
40	407	532	600	400	416	577	279	516	393	385		40	411	442	565	580	395	456	473	549	635	545
60	382	576	623	442	378	395	275	471	326	333		60	393	513	588	515	381	436	499	594	610	623
120	270	519	446	294	375	273	199	322	177	216		120	272	285	328	376	282	330	343	526	468	600
unit	mg/dL

## Sheet: Fig 4f
Blood glucose					KO mice												WT mice
Time after insulin injection (min)	Mouse 1	Mouse 2	Mouse 3	Mouse 4	Mouse 5	Mouse 6	Mouse 7	Mouse 8	Mouse 9	Mouse 10		Time after glucose injection (min)	Mouse 1	Mouse 2	Mouse 3	Mouse 4	Mouse 5	Mouse 6	Mouse 7	Mouse 8	Mouse 9	Mouse 10
0	239	276	269	220	205	219	242	224	218	262		0	324	229	229	216	219	280	230	369	359	352
20	149	185	249	128	249	195	127	153	148	108		20	207	99	156	194	204	193	153	261	357	284
40	103	118	147	54	177	126	77	120	45	51		40	134	72	136	109	78	103	123	152	243	134
60	139	80	106	33	106	73	128	68	28	54		60	95	100	104	102	99	102	93	130	152	102
120	117	136	96	117	97	105	164	157	119	156		120	129	96	193	172	97	144	159	167	252	156
unit	mg/dL

## Sheet: Fig 4g
						KO mice											WT mice
Tissue	Mouse 1	Mouse 2	Mouse 3	Mouse 4	Mouse 5	Mouse 6	Mouse 7	Mouse 8	Mouse 9	Mouse 10		Mouse 1	Mouse 2	Mouse 3	Mouse 4	Mouse 5	Mouse 6	Mouse 7	Mouse 8	Mouse 9	Mouse 10
BAT	0.2644	0.2126	0.2058	0.1904	0.1806	0.149	0.2584	0.201	0.1552	0.1656		0.1746	0.2228	0.2186	0.188	0.1962	0.262	0.1702	0.1882	0.2802	0.2286
iWAT	0.8476	1.1568	1.2232	0.5572	0.4238	1.382	1.1438	1.4246	0.624	1.1914		1.3766	1.5286	1.3904	1.6398	1.5558	1.3446	1.3758	1.7722	1.6518	1.5004
eWAT	1.4014	1.8558	1.9566	1.245	2.0694	1.961	1.4286	2.1518	0.8774	1.6246		2.5648	2.6964	2.447	2.6278	2.501	2.234	1.8324	2.2062	2.1324	1.788
Quad	0.2803	0.269	0.3005	0.3443	0.3222	0.2858	0.294	0.3265	0.3407	0.3114		0.3154	0.2725	0.2741	0.3803	0.2912	0.3891	0.3199	0.2992	0.4146	0.26
Liver	1.6221	1.8342	1.6811	1.4849	1.2791	1.356	1.5429	1.7126	1.2428	1.474		1.4748	1.4562	1.5723	1.9041	1.6324	1.7818	1.5837	1.9867	1.845	1.725
Spleen	0.1046	0.1098	0.1046	0.1456	0.0919	0.0767	0.109	0.1137	0.0979	0.0929		0.1448	0.0788	0.097	0.1196	0.0921	0.1351	0.1123	0.1804	0.1367	0.1053
Pancreas	0.1547	0.1403	0.1535	0.1556	0.1679	0.1463	0.1598	0.1782	0.1469	0.121		0.1447	0.1322	0.1056	0.1966	0.1606	0.146	0.1483	0.1941	0.1987	0.1904
Kidney	0.4057	0.3376	0.3677	0.3587	0.3187	0.3379	0.3219	0.3373	0.2834	0.2903		0.3354	0.311	0.3299	0.3343	0.3193	0.3699	0.3385	0.3138	0.3467	0.3185
heart	0.1518	0.1484	0.156	0.139	0.1255	0.1204	0.1619	0.1414	0.1283	0.1825		0.1345	0.1167	0.1288	0.1651	0.1404	0.1496	0.1942	0.1622	0.2077	0.1472
Lung	0.1747	0.1939	0.1893	0.1711	0.1735	0.1513	0.1635	0.163	0.1717	0.1633		0.1566	0.1563	0.1545	0.1624	0.1727	0.1653	0.1693	0.1754	0.1712	0.1815
Brain	0.3791	0.3973	0.3998	0.4317	0.3954	0.3959	0.3421	0.4036	0.4093	0.4257		0.3874	0.3522	0.4238	0.3928	0.4005	0.4316	0.3576	0.4246	0.4153	0.4205
unit	g

## Sheet: Fig 4i
Treatment&genotype	Mouse 1	Mouse 2	Mouse 3	Mouse 4	Mouse 5	Mouse 6	Mouse 7	Mouse 8	Mouse 9	Mouse 10
HFD WT	0.359581	0.299842	0.39634	0.584419	0.717032	0.403906	0.690495
HFD KO	0.25493	0.47054	0.307489	0.447364	0.375552	0.284504	0.245476	0.393537
HFD, taurine WT	3.09158	1.94971	2.03975	2.03966	2.96099	3.42803	2.88783	3.85149	2.62956	2.9522
HFD, taurine KO	4.5777	2.35863	3.25056	4.12987	3.93089	2.32139	2.97861	1.61236	2.44128	2.44649
unit	mM

## Sheet: Fig 4j
Treatment&genotype	Mouse 1	Mouse 2	Mouse 3	Mouse 4	Mouse 5	Mouse 6	Mouse 7	Mouse 8	Mouse 9	Mouse 10
HFD WT	0.633701	0.626363	0.154602	1.10102	0.454983	0.970686	0.958365
HFD KO	6.08596	5.58675	1.19705	6.33174	5.08599	0.915128	4.9863	4.99856
HFD, taurine WT	5.50805	1.89228	2.66597	2.28677	5.44226	2.85156	8.0316	11.4342	11.5127	5.06979
HFD, taurine KO	11.956	10.3331	10.3087	13.9047	11.3183	10.1023	10.8433	8.81279	10.899	7.37533
unit	uM

## Sheet: Fig 4k
Body weight	Mouse 1	Mouse 2	Mouse 3	Mouse 4	Mouse 5	Mouse 6	Mouse 7	Mouse 8	Mouse 9
WT	34.7	32.4	32.3	30.3	30.1	29.18	27.69	28.5	29.59
KO	29.9	29.1	32.1	30	28.2	27.8	27.99	26.99	25.39
unit	g
Food intake	Mouse 1	Mouse 2	Mouse 3	Mouse 4	Mouse 5	Mouse 6	Mouse 7	Mouse 8	Mouse 9
WT	1.87	2.95	2.39	2.43	3	2.98	2.61	2.11	2.41
KO	2.36	2.26	1.88	1.82	1.91	2.37	2.29	2.62	2.15
unit	g
VO2	Mouse 1	Mouse 2	Mouse 3	Mouse 4	Mouse 5	Mouse 6	Mouse 7	Mouse 8	Mouse 9
WT	3379.23	3622.88	3068.04	3814.14	3892.26	3835.23	3690.06	3455.6	3664.39
KO	3615.91	3732.14	3241.36	3527.72	3532.37	3372.71	3355.03	3920.74	3545.88
unit	l/kg/hr
VCO2	Mouse 1	Mouse 2	Mouse 3	Mouse 4	Mouse 5	Mouse 6	Mouse 7	Mouse 8	Mouse 9
WT	2.54496	2.76469	2.35049	2.95305	3.02342	2.96667	2.87578	2.6807	2.88207
KO	2.76479	2.87597	2.44038	2.67859	2.72611	2.62105	2.57964	3.05545	2.74893
unit	l/kg/hr
RER	Mouse 1	Mouse 2	Mouse 3	Mouse 4	Mouse 5	Mouse 6	Mouse 7	Mouse 8	Mouse 9
WT	0.750481	0.759818	0.762425	0.770173	0.772846	0.769206	0.777673	0.773435	0.783995
KO	0.761804	0.768486	0.751098	0.756178	0.768397	0.773318	0.766084	0.775921	0.77343
unit
Movement	Mouse 1	Mouse 2	Mouse 3	Mouse 4	Mouse 5	Mouse 6	Mouse 7	Mouse 8	Mouse 9
WT	3.3052	2.984	2.184	3.537	2.9944	4.8568	4.573	2.9526	3.423
KO	3.6983	3.1496	2.8858	2.4971	2.1294	3.2674	3.9581	2.7938	3.7783
unit	10000
