# Supplementary material for: PTER is a N-acetyltaurine hydrolase that regulates feeding and obesity
Source: Nature. 2024 Aug 7;633(8028):182–8. doi: 10.1038/s41586-024-07801-6 (PMC11374699; doi:10.1038/s41586-024-07801-6)
Supplement: Supplementary file 10 — Source Data Fig. 5 [file 41586_2024_7801_MOESM10_ESM.xlsx]

## Sheet: Fig 5a
Body weights	Mouse 1	Mouse 2	Mouse 3	Mouse 4	Mouse 5	Mouse 6
Saline	0	0.6	0	1.1	-0.2
1mg/kg N-acetyltaurine	0.9	0.4	0	0.5	-0.5
5mg/kg N-acetyltaurine	0	-0.2	-0.9	-0.8	0.1
15mg/kg N-acetyltaurine	-1.6	-1.7	-1.2	-0.9	-1.1	-0.6
50mg/kg N-acetyltaurine	-1.1	-1.6	-4.3	-2.7	-2.9	-3.7
unit	g

## Sheet: Fig 5b
Food intake	Mouse 1	Mouse 2	Mouse 3	Mouse 4	Mouse 5	Mouse 6
Saline	2.84286	2.77143	2.45714	2.94286	2.44286
1mg/kg N-acetyltaurine	2.87143	2.74286	2.65714	2.74286	2.45714
5mg/kg N-acetyltaurine	2.54286	2.7	2.52857	2.34286	2.75714
15mg/kg N-acetyltaurine	2.21429	2.5	2.2	2.28571	2.55714	2.41429
50mg/kg N-acetyltaurine	2.54286	2.55714	1.6	2.18571	1.82857	1.37143
unit	g

## Sheet: Fig 5c
Body weights	Mouse 1	Mouse 2	Mouse 3	Mouse 4	Mouse 5
Saline	-1	-1.2	-0.5	-1.3	0.5
15mg/kg Acetate	-1.5	-1.2	0.5	0	-0.6
15mg/kg Taurine	-1.2	-0.2	-1.1	0.6	-0.5
15mg/kg N-acetyltaurine	-2.9	-1.9	-1.8	-3.2	-1.6
	unit	g

## Sheet: Fig 5d
Food intake	Mouse 1	Mouse 2	Mouse 3	Mouse 4	Mouse 5
Saline	3	2.64286	2.37143	2.61429	2.8
15mg/kg Acetate	2.91429	2.31429	3.21429	2.77143	2.87143
15mg/kg Taurine	2.48571	3.28571	2.72857	2.8	2.97143
15mg/kg N-acetyltaurine	1.91429	2.24286	2.18571	1.9	2.51429
unit	g

## Sheet: Fig 5f
N-acetyltaurine hydrolysis	WT1	WT2	WT3	WT4	WT5	WT6		N-acetyltaurine hydrolysis	KO1	KO2	KO3	KO4	KO5	KO6
Cerebral cortex	0.01841	0.176752	0	0	0.165124	0		Cerebral cortex	0	0	0	0	0	0
Hypothalamus	0	0	0	0	0	0		Hypothalamus	0	0	0	0	0	0
Brainstem	0.397714	0.474825	0.13113	0	0.338558	0.221456		Brainstem	0.037751	0	0	0	0	0
unit	uM/min/mg

## Sheet: Fig 5g
			KO mice						WT mice
N-acetyltaurine	Mouse 1	Mouse 2	Mouse 3	Mouse 4	Mouse 5	Mouse 6	Mouse 1	Mouse 2	Mouse 3	Mouse 4	Mouse 5	Mouse 6
Cerebral cortex	4.39873	4.27505	3.02894	3.73668	4.12081	4.12081	2.60217	1.7368	2.43736	3.45485	2.89009	2.89009
Hypothalamus	7.80386	4.3572	3.97934	4.28261	7.7631	6.24961	3.43023	2.49678	2.83582	2.93683	3.25427	3.96733
Brainstem	7.25763	4.45988	4.86255	4.7994	3.03282	3.84028	1.15098	2.70363	1.25868	1.96419	1.31642	1.50846
unit	uM

## Sheet: Fig 5h
Body weights	Mouse 1	Mouse 2	Mouse 3	Mouse 4	Mouse 5
IgG	-1.1	-0.7	-0.2	-0.7	-0.8
Anti-GFRAL	0.1	-0.2	0.4	-0.4	0
unit	g

## Sheet: Fig 5i
IgG/Saline	Mouse 1	Mouse 2	Mouse 3	Mouse 4	Mouse 5	Mouse 6	Mouse 7	Mouse 8	Mouse 9	Mouse 10		IgG/N-acetyltaurine	Mouse 1	Mouse 2	Mouse 3	Mouse 4	Mouse 5	Mouse 6	Mouse 7	Mouse 8	Mouse 9	Mouse 10		anti-GFRAL/Saline	Mouse 1	Mouse 2	Mouse 3	Mouse 4	Mouse 5	Mouse 6	Mouse 7	Mouse 8	Mouse 9	Mouse 10		anti-GFRAL/N-acetyltaurine	Mouse 1	Mouse 2	Mouse 3	Mouse 4	Mouse 5	Mouse 6	Mouse 7	Mouse 8	Mouse 9	Mouse 10
D0	0	0	0	0	0	0	0	0	0	0		D0	0	0	0	0	0	0	0	0	0	0		D0	0	0	0	0	0	0	0	0	0	0		D0	0	0	0	0	0	0	0	0	0	0
D1	0	-0.7	0	0	-1.2	-0.6	-0.2	0.3	-0.5	0.2		D1	-1.4	-1.7	-0.9	-0.7	-0.3	-0.1	-0.3	-0.3	-0.2	0		D1	0	-0.5	-0.6	0.1	0	0.3	0.2	0.2	-0.1	0.3		D1	-0.3	0.1	-0.5	-0.9	-1.2	0.5	0.6	0.7	0.2	0
D2	-0.5	-1	-0.7	-0.5	-1.9	-0.4	-0.4	0.4	-1	0.5		D2	-2	-1.8	-0.8	-1	-0.5	-0.2	0	-0.4	-0.6	-0.6		D2	-0.6	0.1	-0.7	0.4	0	0.4	0.7	-0.4	0	0.7		D2	-0.3	-0.5	-0.6	-1.6	-1.9	1.4	1	0.6	1	0.7
D3	-0.8	-0.9	-0.2	-0.1	-2.1	-0.6	-0.5	0.4	-1.1	0.3		D3	-3.1	-3.9	-1.2	-1.9	0.1	-0.8	-0.3	-0.7	-0.6	-0.7		D3	-0.8	-0.1	-0.8	0.1	0.3	0.5	0.7	0.6	0.1	0.8		D3	-0.7	-0.5	-1.3	-1.9	-2.3	1.2	1.4	0.7	0.9	0.5
D4	-0.8	-0.9	-0.2	-0.1	-2.1	-0.6	-0.4	1.6	-0.8	0.1		D4	-3.1	-3.9	-1.2	-1.9	0.1	-0.8	-0.7	-0.5	-0.6	-0.6		D4	-0.8	-0.1	-0.8	0.1	0.3	0.7	0.8	0.2	0.7	1.2		D4	-0.7	-0.5	-1.3	-1.9	-2.3	0.9	1.1	1	2	0.8
D5	-0.5	-1.1	-0.4	-1	-2.2	-0.5	-0.3	1.7	-0.6	0.3		D5	-4	-3.6	-1.4	-2.6	-1.1	-0.8	-0.6	-0.3	-0.5	-0.8		D5	-1.4	-1	-1.3	-0.3	-0.7	1.4	0.7	0.4	0.5	1.6		D5	-1	-0.8	-1.1	-2.6	-2.9	0.5	1	0.6	2.3	0.7
D6	-0.5	-0.9	-0.7	-1.3	-2.3	-0.9	0	1.7	-0.8	0		D6	-4.4	-4	-1.8	-2.2	-1.8	-0.5	-1	-0.6	-0.6	-1		D6	-1.2	-0.6	-0.6	0.1	0.1	1.6	1.1	0.8	0.6	1.8		D6	-1	-0.7	-2	-2.1	-3.1	0.3	1.1	0.3	2.4	0.5
D7	-0.7	-0.7	-0.3	-1.1	-1.9	-0.7	-0.1	2.1	-0.5	0.2		D7	-5.4	-4.4	-2.1	-2.6	-2.3	-0.1	-0.9	-0.7	-0.3	-0.8		D7	-1	0.1	-0.4	-0.1	0	1.7	1.5	1.1	0.7	1.9		D7	-1.1	-1	-1.8	-1.5	-3.2	0.4	1.1	-0.4	2.7	0.3
D8	-0.2	-0.7	-0.6	-1	-1.8	-0.2	0.3	2.3	-0.1	0.6		D8	-5.3	-4.5	-1.8	-2.4	-2	-0.4	-0.4	-0.9	-0.5	-0.6		D8	-1.2	-0.2	-0.4	0.2	0.2	2.3	2	1.5	1.3	2.3		D8	-0.8	-1.2	-1.7	-1.3	-3.1	0.7	1.4	-0.1	3	0.7
unit	g
Exp63-1

## Sheet: Fig 5j
IgG/Saline	Mouse 1	Mouse 2	Mouse 3	Mouse 4	Mouse 5	Mouse 6	Mouse 7	Mouse 8	Mouse 9	Mouse 10		IgG/N-acetyltaurine	Mouse 1	Mouse 2	Mouse 3	Mouse 4	Mouse 5	Mouse 6	Mouse 7	Mouse 8	Mouse 9	Mouse 10		anti-GFRAL/Saline	Mouse 1	Mouse 2	Mouse 3	Mouse 4	Mouse 5	Mouse 6	Mouse 7	Mouse 8	Mouse 9	Mouse 10		anti-GFRAL/N-acetyltaurine	Mouse 1	Mouse 2	Mouse 3	Mouse 4	Mouse 5	Mouse 6	Mouse 7	Mouse 8	Mouse 9	Mouse 10
D0	0	0	0	0	0	0	0	0	0	0		D0	0	0	0	0	0	0	0	0	0	0		D0	0	0	0	0	0	0	0	0	0	0		D0	0	0	0	0	0	0	0	0	0	0
D1	3.5	3	2.9	2.9	2.6	2.9	3.1	2.9	2.1	3.2		D1	1.9	1.7	1.9	1.7	0.9	2.6	2.1	3	2.4	2.3		D1	3.2	3.2	2.8	2.8	2.8	3	2.9	3	3.2	3.8		D1	3.2	3.4	2.3	1.7	1.3	3.7	3.3	3.8	4.2	2.9
D2	5.3	6.4	5.9	5.5	4.4	5.6	5.1	5.3	4.2	6.1		D2	4.3	4.3	4.5	3.9	2.7	5	4.5	5.7	4.8	5.3		D2	6.2	6.2	5.6	5.9	5.9	5.8	6	6.2	6	6.6		D2	5.7	5.9	4.5	4.1	3.3	7	6.5	6.9	8.2	5.7
D3	9	9.6	8.8	8.4	6.4	8.4	8.2	9.4	7	9.5		D3	6.5	5.5	7.6	5.9	5.3	7.7	5.6	8.5	8	7.9		D3	9.7	9.6	11.3	8.9	9	9.5	9.2	9.6	9	10.6		D3	9.3	9.3	7.4	6.5	5.5	10.6	10	10.1	11.8	8.8
D4	12.8	13.2	11.9	11.4	9.2	11.5	11	13.2	9.6	13		D4	9.4	8.7	10.8	8.2	8.3	10	7.6	11.1	10.7	10.5		D4	12.2	13.3	14.2	12	12.4	12.1	11.9	12.4	12	13.8		D4	14.8	11.9	10.9	9.8	8.3	13.6	12.6	12.7	15.7	11.8
D5	16.6	16.1	14.9	14.1	12.8	14.6	14.3	16.6	12.3	15.2		D5	12.3	12.3	13.6	11.2	11.4	12.6	10.2	14.2	13.3	13		D5	16.2	16.3	17.6	15.4	15.3	16.2	15.9	15.5	15.6	16.8		D5	18.5	14.9	15.2	12.5	11.9	16.7	16	15.9	18.8	14.8
D6	20.3	19.7	17.7	16.8	15.7	17.4	17.3	20.1	14.7	18.3		D6	15.2	15.2	15.6	14.3	14.1	15.7	13.2	17.7	16.4	15.6		D6	20.2	19.6	20.4	18.8	18.7	19.9	18	18.9	18.5	21.4		D6	20.7	18	17.5	15.7	14.3	20.6	19.1	18.9	22.8	17.8
D7	22.2	22.8	20.8	19.7	20.1	20.4	20.5	23.8	17.4	21.9		D7	17.2	18.2	18.3	16.8	16.8	19.2	15.5	20.7	19.8	18.4		D7	23.7	23	23.4	22.2	22.5	22.9	21.2	22.1	21.9	24.9		D7	22.4	20.7	20.6	18.9	17.7	23.6	22	21.9	25.9	20.8
D8	26.4	26.5	23.6	22.6	23.1	22.8	23.1	26.7	20.1	24.8		D8	19.2	20.7	22.3	19.4	19.9	21.1	18.5	23.1	22	21.3		D8	26.8	26.3	26.4	25.4	25.7	25.9	23.8	24.7	24.3	22		D8	24.7	23.4	23.9	21.7	20.2	26.1	24.2	24.1	28.2	23.9
unit	g
