# Supplementary material for: PTER is a N-acetyltaurine hydrolase that regulates feeding and obesity
Source: Nature. 2024 Aug 7;633(8028):182–8. doi: 10.1038/s41586-024-07801-6 (PMC11374699; doi:10.1038/s41586-024-07801-6)
Supplement: Supplementary file 11 — Source Data Extended Data Fig. 1 [file 41586_2024_7801_MOESM11_ESM.xlsx]

## Sheet: Fig S1a
N-acetyltaurine
	Mouse 1	Mouse 2	Mouse 3	Mouse 4	Mouse 5
WT	10.618	2.55576	2.23816	1.7619	3.42223
KO	12.0082	8.9374	10.2884	11.4221	7.03218
unit	uM
Taurine
WT	43.1648	38.6883	33.2448	61.4225	53.0309
KO	66.4019	26.8854	29.4224	23.6274	70.3446
unit	uM

## Sheet: Fig S1c
Plasma N-propionyltaurine
	Mouse 1	Mouse 2	Mouse 3	Mouse 4	Mouse 5
WT	9.60658	11.8274	18.9212	15.1562	20.3013
KO	20.3419	26.1864	14.4537	12.614	17.6989
unit	nM
