# Supplementary material for: PTER is a N-acetyltaurine hydrolase that regulates feeding and obesity
Source: Nature. 2024 Aug 7;633(8028):182–8. doi: 10.1038/s41586-024-07801-6 (PMC11374699; doi:10.1038/s41586-024-07801-6)
Supplement: Supplementary file 12 — Source Data Extended Data Fig. 2 [file 41586_2024_7801_MOESM12_ESM.xlsx]

## Sheet: Fig S2a
Phenotype	HuGE Score
Body mass index (BMI)	45
Cirrhosis	5.14
Myocardial infarction	4.9
All intracranial hemorrhage	1.83
Low relative amplitude cases vs controls	1.09
Primary angle-closure glaucoma	1.02
Long sleep duration	1.01
AMD progression	1
CCS causative cryptogenic with cardioembolism minor	1
Urinary creatinine	1

## Sheet: Fig S2b
Body weight					KO mice												WT mice
Time on HFD (day)	Mouse 1	Mouse 2	Mouse 3	Mouse 4	Mouse 5	Mouse 6	Mouse 7	Mouse 8	Mouse 9	Mouse 10		Time on HFD (day)	Mouse 1	Mouse 2	Mouse 3	Mouse 4	Mouse 5	Mouse 6	Mouse 7	Mouse 8	Mouse 9	Mouse 10	Mouse 11	Mouse 12	Mouse 13	Mouse 14
0	19.1	16.9	19.3	16.9	17.3	15.8	14.5	18.3	18.1	17.5		0	16.4	16.7	20.4	16.3	20.6	21.1	20.9	20.7	17.5	18.1	17.4	16.8	14.6	17
7	22.3	21.9	23.4	20.9	23	20.3	19.9	21.6	23	20.2		7	20.3	20.2	23.5	22.3	23	23.6	23	23.1	22.3	22.8	22.2	23.5	21.4	21.5
14	24	23.9	25.3	23	25.3	22.2	20.9	24.2	24.7	21.8		14	21.8	21.7	24.9	24	24.6	25.8	25.3	25.2	24.2	24.8	23.9	25.1	22.7	23.7
21	26.9	26.8	28.1	25.3	26.3	24.2	23.5	27.3	26.5	23.1		21	24.5	23.5	27.5	25.3	27.4	29.2	28.6	27.4	26.3	28.5	26.6	27.9	24.5	26.6
28	30.5	30.3	31.3	28.9	28.2	28.2	26.7	30.1	29.7	25.6		28	27.2	26	31.2	27.8	30.3	32.8	30.8	30.4	29.7	32.2	29.7	31.4	27.2	30.1
35	35.1	32.3	35.3	31.5	30.1	30.3	30.1	34	33.3	27.3		35	30.5	29	34.8	32	33.8	36.4	33.3	32.3	33.1	36	33	34.7	31.3	32.2
42	38.8	35.2	38.2	34.2	32.2	33.9	35.4	37.5	36.8	30.1		42	32.5	31.2	35.7	34.5	36.2	39.6	35.9	34	36.3	38.5	35.4	37.1	33.7	35.5
49	42.1	38.6	42	36.8	35	36.2	37	42.1	39.9	31.9		49	35.5	34.4	38.6	38.3	39.5	42.8	39	36.5	38.8	41.4	38.7	41.1	37.6	39
56	44.5	39.8	43.7	40.5	37.9	39.6	39.6	44.1	42.6	33.5		56	37.8	36.2	42.3	40.5	42.4	45.5	41.1	39.8	41.7	43.8	41.2	43.8	39.9	41.7
unit	g

## Sheet: Fig S2c
Glucose AUC	Mouse 1	Mouse 2	Mouse 3	Mouse 4	Mouse 5	Mouse 6	Mouse 7	Mouse 8	Mouse 9	Mouse 10
KO	41920	58510	64160	45360	43700	47260	31280	50350	36440	38850
WT	42550	49690	57650	58800	41350	47800	52310	64260	64910	67620

## Sheet: Fig S2d
Glucose AUC	Mouse 1	Mouse 2	Mouse 3	Mouse 4	Mouse 5	Mouse 6	Mouse 7	Mouse 8	Mouse 9	Mouse 10
KO	16500	16100	17730	10670	17720	14680	16540	15130	10730	12640
WT	17730	12590	18080	17460	14700	17120	16310	22160	29230	20640

## Sheet: Fig S2e
Food intake					KO mice												WT mice
Time on HFD (day)	Mouse 1	Mouse 2	Mouse 3	Mouse 4	Mouse 5	Mouse 6	Mouse 7	Mouse 8	Mouse 9	Mouse 10		Time on HFD (day)	Mouse 1	Mouse 2	Mouse 3	Mouse 4	Mouse 5	Mouse 6	Mouse 7	Mouse 8	Mouse 9	Mouse 10	Mouse 11	Mouse 12	Mouse 13	Mouse 14
0	0	0	0	0	0	0	0	0	0	0		0	0	0	0	0	0	0	0	0	0	0	0	0	0	0
7	20.1	19.5	25.4	20.7	24.3	19.2	18.7	19.3	22	19.1		7	21.4	20.1	25.6	21.2	19.8	21.4	20.3	19.5	20.7	18.7	20	21.2	22.6	18.6
14	38.8	37.7	46.1	38.5	44.7	39.9	35.5	40.2	42.6	38.5		14	39.6	43.6	37.3	42.1	43.7	42.2	40.1	38	39.6	38.2	50.5	49.5	44.1	38
21	58.1	58.8	65.7	64.9	73	57.8	53.9	64.4	63.6	54.5		21	68.8	61.8	61.4	65.4	69.1	68.8	62.2	56.2	65.3	59.3	74.9	81.7	73.2	59.4
28	80.4	78.6	86.3	84.2	94.4	78.4	73.2	84.6	85.5	71.4		28	89.7	78.7	89.7	91.8	98.6	91.2	82	74	88.5	82.3	95.4	109	99.7	81
35	105.8	97.2	109.4	106.3	117.4	98.5	95.3	106.9	108.4	89.8		35	118.6	102.7	113.5	114.5	122.8	115	101.7	92.6	114.1	106.9	119.5	135.5	123.1	102.9
42	127.6	115	130.2	124.7	136.4	117.3	116.2	129.5	130.1	107.6		42	144.4	120	132.9	135.3	141.3	135.4	120.5	113.1	136.3	127.6	140.7	158.3	143.2	122.9
49	149.8	134	151.1	144.6	154.7	138.4	134	150.7	150.6	124.3		49	163.4	138.9	154.3	153.5	164.6	156.5	140.1	130.3	156.4	147.5	163.1	181	165.5	146.2
56	170.8	156.9	172.2	159.4	175.5	160	156.4	172.3	170.5	140.8		56	183.8	156.4	175.7	174.6	186.6	176.6	158.6	149.7	177.2	169	187.1	202.2	186.1	167.4
unit	g

## Sheet: Fig S2f
Body weight	Mouse 1	Mouse 2	Mouse 3	Mouse 4	Mouse 5	Mouse 6	Mouse 7	Mouse 8
WT	44.8	44.1	39.1	43.4	40.6	44.1	43.2	43.8
KO	39.3	36.1	43.4	38.9	40.5	41.8	38.4	40.8
unit	g
Exp57-1

## Sheet: Fig S2g
Food intake	Mouse 1	Mouse 2	Mouse 3	Mouse 4	Mouse 5	Mouse 6	Mouse 7	Mouse 8
WT	2.57	2.54	1.75	3.12	2.67	2.98	2.53	3.1
KO	2.48	0.49	1.44	2.59	0	2.09	2.27	2.49
unit	g

## Sheet: Fig S2h
VO2	Mouse 1	Mouse 2	Mouse 3	Mouse 4	Mouse 5	Mouse 6	Mouse 7	Mouse 8
WT	2.60153	2.68777	2.51591	2.83342	3.07965	2.73695	2.79681	2.87131
KO	2.90681	2.89004	2.90881	2.81117	2.95712	2.43073	3.09229	3.10206
unit	l/kg/hr

## Sheet: Fig S2i
VCO2	Mouse 1	Mouse 2	Mouse 3	Mouse 4	Mouse 5	Mouse 6	Mouse 7	Mouse 8
WT	2.09934	2.15408	1.98565	2.28351	2.38138	2.14329	2.16444	2.23747
KO	2.31865	2.18205	2.23904	2.23904	2.20529	1.86957	2.39116	2.35909
unit	l/kg/hr

## Sheet: Fig S2j
RER	Mouse 1	Mouse 2	Mouse 3	Mouse 4	Mouse 5	Mouse 6	Mouse 7	Mouse 8
WT	0.806252	0.800949	0.787818	0.804748	0.771449	0.782285	0.772565	0.778182
KO	0.795855	0.754551	0.767785	0.795958	0.744565	0.767182	0.771701	0.758813
unit

[truncated: 7 more sheets: Fig S2k, Fig S2l, Fig S2m, Fig S2n, Fig S2o, Fig S2p, Fig S2q]
