# Supplementary material for: PTER is a N-acetyltaurine hydrolase that regulates feeding and obesity
Source: Nature. 2024 Aug 7;633(8028):182–8. doi: 10.1038/s41586-024-07801-6 (PMC11374699; doi:10.1038/s41586-024-07801-6)
Supplement: Supplementary file 13 — Source Data Extended Data Fig. 3 [file 41586_2024_7801_MOESM13_ESM.xlsx]

## Sheet: Fig S3a
Body weight					KO mice												WT mice
Mouse age (week)	Mouse 1	Mouse 2	Mouse 3	Mouse 4	Mouse 5	Mouse 6	Mouse 7	Mouse 8	Mouse 9	Mouse 10		Mouse age (week)	Mouse 1	Mouse 2	Mouse 3	Mouse 4	Mouse 5	Mouse 6	Mouse 7	Mouse 8	Mouse 9	Mouse 10
4	15.3	13.3	13.6	13.5	12.9	16.7	16.9	16.7	15.7	17.9		4	18.2	19.7	17.4	18.2	18.4	14.2	12.1	12.5	13.9	13.7
5	20.4	19.2	19.3	19.1	18.6	21.1	21.8	21	20.4	22		5	21.6	23.4	20.5	21.2	22.1	19.9	15.1	18	19.5	18.1
6	22.7	22.1	22.6	21.6	20.8	22.7	22.7	22.6	22.6	24.5		6	22.8	26.1	22.5	23.6	25.5	21.8	18.1	20.5	21.7	20.5
7	24.7	23.9	24	23.3	22	24.8	24.8	24.2	24.3	26.2		7	24.6	27.4	25.6	24.4	27.9	23.2	21	22.4	22.9	22.6
8	25.2	25	25.1	24.2	23.1	26.2	25.5	25	25.2	27.6		8	25.4	28.3	26.5	25.2	28.3	23.9	21.5	23.2	23.6	23.3
9	26.8	26.7	26.2	24.9	24.2	27.2	26.5	25.5	25.7	27.9		9	26	28.8	26.8	25.4	29.4	25.1	23.1	23.4	23.9	23.8
10	27.8	27.3	26.8	26.2	25	28.3	27.9	26.5	27.1	29.2		10	27.6	30.3	28	27.1	31.3	26	21.6	24.7	25.2	25
11	28	28	27.8	27.3	25.2	28.8	28.6	26.7	26.9	29.4		11	27.9	30.6	29.2	28.3	32.7	27.2	23.5	25	25.8	25.8
12	29.4	29.2	28.7	28.6	26.1	30.6	30.5	28.4	28.7	30.8		12	29.1	31.7	30.6	29.8	34.2	28.5	24.7	26.1	26.7	26.9
13	30.4	30.1	29.3	29.2	27	31.1	31.5	29	29.2	31.6		13	29.8	32.4	31.9	30.6	36.5	29.4	24.9	26.9	27.6	27.8
14	31.4	30.8	30.5	29.9	28.1	32.3	32.4	28.5	29.7	31.7		14	31.4	33.2	32.4	30.8	37.7	30	25.7	27.7	28.4	29
unit	g

## Sheet: Fig S3b
Food intake	KO mice				WT mice
Mouse age (week)	Cage 1	Cage 2		Mouse age (week)	Cage 1	Cage 2
4	0	0		4	0	0
5	18.3	22.02		5	22.38	18.6
6	40.72	44.74		6	45.34	39.02
7	60.76	65.44		7	65.96	62.36
8	84.9	98.72		8	90.02	76.74
9	108.3	111.64		9	115.28	102.3
10	131.98	134.24		10	139.9	122.54
11	156.34	158.46		11	166.26	143.48
12	179.94	186.9		12	193.08	165.46
13	206.22	204.46		13	218.9	185.4
14	244.98	249.94		14	257.3	238.28
unit	g

## Sheet: Fig S3c
Body weight							KO mice									Body weight						WT mice
Mouse age (week)	Mouse 1	Mouse 2	Mouse 3	Mouse 4	Mouse 5	Mouse 6	Mouse 7	Mouse 8	Mouse 9	Mouse 10	Mouse 11	Mouse 12	Mouse 13	Mouse 14		Mouse age (week)	Mouse 1	Mouse 2	Mouse 3	Mouse 4	Mouse 5	Mouse 6	Mouse 7	Mouse 8	Mouse 9	Mouse 10
4	14.3	15	12.9	15.9	15	15.8	14.3	13.4	15.4	13.3	14.1	15.3	17.3	17.1		4	13.1	13.4	12	13.4	14.6	14.5	12.8	14.1	14.9	15.1
5	18.3	16.7	14.2	17.1	16.3	16.9	18.3	14	16.6	16.2	16.7	15.1	18	18.4		5	15.6	16.2	15.6	16.6	16.8	18.2	13.7	17.5	17.4	16.6
6	19	17.4	15.3	17.8	17.7	17.8	19	14.6	18	18.1	17.5	17.1	19	19.7		6	16.8	18.2	17.4	18.3	18.9	19.2	17.9	17.9	18	18.4
7	20.1	18	16	18.6	18.3	18.5	20.1	15	18.5	19.1	17.6	17	20	20.1		7	17.6	18.6	18	19	19.5	19.5	18.9	18.9	18.4	18.7
8	22.2	18.5	16.9	19.8	18.6	19.8	22.2	15.7	20	20.1	19.1	18.1	21.2	22.1		8	18.2	19	18.8	19.8	19.8	21	20.5	19.9	19.6	19.7
9	23.3	19.3	17.3	20.8	19.4	20.8	23.3	16.2	20.5	20.7	20.3	18.2	22.4	23.3		9	18.7	20	19	20.3	20.9	22.5	21.8	21.2	20.6	20.9
10	24.9	19.8	18.5	21.5	19.9	23.6	24.9	17.6	21	22.3	20.4	19.1	23.8	26		10	21	19.8	21.6	21.7	21.4	24.9	22.7	22.7	20.8	22.3
11	27.6	21.7	19.3	21.8	20.8	22.2	27.6	18.7	23.2	23.4	23.3	19.9	25.3	27.4		11	20.1	21.4	20.3	22.2	22.4	26.9	25.7	25.1	22.8	24.5
12	28.5	22	19	22.7	21	22.9	28.5	19	22.2	24.5	23.5	19.6	26.6	28.3		12	20.2	22.5	21.2	22.6	23.8	26.8	25.5	25.3	24.3	24.3
13	27.8	22.5	20	23.4	21.6	24.3	27.8	19.4	23	24.2	24	20.2	27.4	28.2		13	21	23	21.6	23.4	24.7	27.7	24.9	24.5	24.4	24
14	29.3	23.3	20.6	24.5	22.8	25.8	29.3	20.3	24.2	25.6	26.1	20.6	28.3	29.5		14	22	23.8	22.2	24	25.3	28.2	26.3	25.6	25.1	24.8
unit	g

## Sheet: Fig S3d
Food intake	KO mice					WT mice
Mouse age (week)	Cage 1	Cage 2	Cage 3		Mouse age (week)	Cage 1	Cage 2
4	0	0	0		4	0	0
5	18.88	18.4	19.15		5	19.32	19.36
6	41.26	37.125	38.025		6	42.22	41
7	66.92	58.2	58.4		7	64.42	62.14
8	82.02	78.625	81.35		8	79.54	83.4
9	104.26	97.75	102.8		9	101.12	104.94
10	122.84	117.55	124.875		10	124.96	126.36
11	145.34	157.825	143.175		11	145.22	152.9
12	167.06	178.525	166.75		12	165.46	174.52
13	190.4	198.35	189.325		13	186.8	195.6
14	213.34	219.975	212.85		14	207.28	218.06
unit	g

## Sheet: Fig S3e
Body weight							KO mice					Body weight						WT mice
Experiment week	Mouse 1	Mouse 2	Mouse 3	Mouse 4	Mouse 5	Mouse 6	Mouse 7	Mouse 8	Mouse 9	Mouse 10		Mouse age (week)	Mouse 1	Mouse 2	Mouse 3	Mouse 4	Mouse 5	Mouse 6	Mouse 7	Mouse 8	Mouse 9	Mouse 10
0	17.2	14.2	16	15.8	18	17	18.6	20.2	16.8	20.5		4	18.4	20.1	18	18.3	19.8	17.4	17.4	16.8	16.4	20.3
1	20.3	18.3	20.2	19.6	20.7	20.9	22.4	23.3	20.9	23.5		5	22.5	22.9	20.4	22	22.6	21.5	21	21.1	20.1	22.7
2	21.5	20.4	21.3	21	21.5	21.6	23.1	24	21.9	24.1		6	23.5	24.2	22.2	22.6	23.8	23.1	22.4	23	22.1	24.4
3	22.5	21.6	22	22.1	22.5	23	24.6	24.8	23.2	25.1		7	24.9	25	22.4	23	24.9	24.3	23.8	24.1	23.6	25.6
4	23.4	22.1	22.8	23	23	24.5	25.6	25.9	24.6	26.2		8	25.9	25.8	23	23.8	25.6	25.7	25.4	25.6	25.3	27.2
5	25.1	23.9	24.3	25	24.5	25.4	26.5	27.2	25.8	27.6		9	26.9	26.7	23.1	24.4	26.2	26.8	26.1	26.1	25.9	27.7
6	26.4	25	25.1	25.9	25.5	26.1	27.4	27.9	26.1	28.9		10	27.8	27.6	23.7	25	26.9	27.6	27.4	27.1	26.9	29.3
7	27.5	25.6	25.6	27	26.2	27.2	28	29.1	27	29.8		11	28.9	28.4	24.2	26.3	27.6	29	28	28	27.8	30.2
8	28.2	26.1	26.3	27.8	26.5	28.1	28.7	29.5	27.8	30.4		12	29.5	28.8	24.8	26.7	28.1	29.5	28.5	28.9	28.5	31.1
unit	g

## Sheet: Fig S3f
Food intake	KO mice				WT mice
Experimental week	Cage 1	Cage 2		Experimental week	Cage 1	Cage 2
0	0	0		4	0	0
1	26.54	23.24		5	22.66	23.58
2	50.84	45.66		6	45.44	46.8
3	74.02	67.94		7	70.1	70.24
4	95.74	90.62		8	94.46	94.26
5	121.2	114.12		9	116.06	118.42
6	145	137.44		10	144.9	143.46
7	168.18	161.24		11	167.04	167.78
8	191.2	186.96		12	191.28	191.8
unit	g

## Sheet: Fig S3g
Body weight							KO mice					Body weight						WT mice
Experiment week	Mouse 1	Mouse 2	Mouse 3	Mouse 4	Mouse 5	Mouse 6	Mouse 7	Mouse 8	Mouse 9	Mouse 10		Mouse age (week)	Mouse 1	Mouse 2	Mouse 3	Mouse 4	Mouse 5	Mouse 6	Mouse 7	Mouse 8	Mouse 9	Mouse 10
0	14.4	16.6	15.2	15.2	13	14.7	14	17.2	13.9	12.6		4	15.5	16.8	14	14	12	13.1	13.2	13	14.6	16
1	16.6	19	18.2	17.7	15	16.9	16.2	18.8	15.8	15.1		5	17.6	18.2	17	16.8	15.4	16	16.5	15.4	16.5	17.9
2	18.8	19.9	19.8	19.3	17.4	17.3	17.1	19.1	16.8	16.6		6	18	19.3	17.8	17.2	16.6	17	17.2	16.3	17.8	20.1
3	19.6	20.6	20.3	20	18	18.8	18.3	20.1	18.1	17.5		7	18.6	19.7	18.1	17.7	17	17.7	18.2	17	18.5	20.4
4	21	21.9	21.1	21	18.5	19.2	19.2	20.7	18.3	17.8		8	19.4	20.6	18.9	18.6	18.7	18.3	18.7	17.4	18.8	21.2
5	21.4	23	21.8	21.6	19.7	19.6	19.1	20.6	18.9	17.8		9	20.3	21.3	19.9	19.7	19.8	18.8	19.1	18.2	19.8	22.8
6	22.6	22.9	22.5	21.7	19.7	20.8	20.2	21.4	19.1	18.9		10	21.2	21.2	20.7	20.1	20.2	19	19.4	18.5	19.9	22.1
7	22.4	24	22.1	21.5	20	21.2	20.6	21.7	19.4	19		11	23	21.2	20.5	20.2	20.2	19.5	19.7	19.2	19.9	22.9
8	22.7	23.6	22.6	22.1	20.1	20.7	20.1	21.4	19.2	19.1		12	23.5	21.6	21.2	20.6	20.8	19.8	19.9	19.4	20.7	23.4
unit	g

## Sheet: Fig S3h
Food intake	KO mice				WT mice
Experimental week	Cage 1	Cage 2		Experimental week	Cage 1	Cage 2
0	0	0		4	0	0
1	19.86	19.26		5	19.42	18.08
2	40.46	39.02		6	40.48	38.18
3	61.26	58.98		7	60.68	57.46
4	80.84	78.76		8	84.52	75.48
5	101.32	98.76		9	105.32	94.96
6	120.76	120.92		10	126.42	115.52
7	143.5	143.7		11	147.4	135.82
8	164.92	167.58		12	171.6	158.54
unit	g
