# Supplementary material for: PTER is a N-acetyltaurine hydrolase that regulates feeding and obesity
Source: Nature. 2024 Aug 7;633(8028):182–8. doi: 10.1038/s41586-024-07801-6 (PMC11374699; doi:10.1038/s41586-024-07801-6)
Supplement: Supplementary file 14 — Source Data Extended Data Fig. 4 [file 41586_2024_7801_MOESM14_ESM.xlsx]

## Sheet: Fig S4a
GLP-1	Mouse 1	Mouse 2	Mouse 3	Mouse 4	Mouse 5	Mouse 6	Mouse 7	Mouse 8	Mouse 9
WT	3.33918	10.6277	3.92631	17.2846	12.7561	11.2515	6.91443	9.52707	12.8573
KO	3.88963	15.5068	5.28921	5.84128	10.3884	4.03588	16.6905	6.9712	11.1258
unit	pM
Leptin	Mouse 1	Mouse 2	Mouse 3	Mouse 4	Mouse 5	Mouse 6	Mouse 7	Mouse 8	Mouse 9
WT	20.3528	36.831	14.4187	81.0743	15.6782	24.3411	40.9647	29.5082	82.8102
KO	26.1496	39.2289	35.7572	42.2322	94.751	18.2375	55.586	44.8239	64.4992
unit	ng/ml
GDF15	Mouse 1	Mouse 2	Mouse 3	Mouse 4	Mouse 5	Mouse 6	Mouse 7	Mouse 8	Mouse 9
WT	0.0987763	0.172615	0.102122	0.293764	0.192714	0.141795	0.292098	0.137551	0.220972
KO	0.16779	0.116725	0.075079	0.113811	0.0933835	0.240384	0.0912553	0.0972263	0.115746
unit	ng/ml
Adiponectin	Mouse 1	Mouse 2	Mouse 3	Mouse 4	Mouse 5	Mouse 6	Mouse 7	Mouse 8	Mouse 9
WT	3.70083	4.73511	2.6027	6.19773	6.03506	5.19981	5.75866	6.20519
KO	5.0143	6.59811	5.03994	4.58829	5.39837	7.66828	8.35344	6.14553	7.01154
unit	ug/ml
FABP4	Mouse 1	Mouse 2	Mouse 3	Mouse 4	Mouse 5	Mouse 6	Mouse 7	Mouse 8	Mouse 9
WT	7.43008	7.12316	8.81122	13.7219	9.42506	7.89046	8.81122	9.73198
KO	9.88544	8.19738	8.19738	11.8804	14.3358	10.0389	7.89046	11.1131	8.81122
unit	ng/ml

## Sheet: Fig S4b
GLP-1	Mouse 1	Mouse 2	Mouse 3	Mouse 4	Mouse 5	Mouse 6	Mouse 7	Mouse 8	Mouse 9	Mouse 10
WT	23.114	22.6448	45.4508	24.2676	26.0842	28.1436	49.5106	24.4724	24.5137	26.9294
KO	27.1591	28.7518	33.3205	42.7166	229.079	27.6765	107.076	36.2168	32.4029	30.5778
unit	pM
Leptin	Mouse 1	Mouse 2	Mouse 3	Mouse 4	Mouse 5	Mouse 6	Mouse 7	Mouse 8	Mouse 9	Mouse 10
WT	28.7686	40.58	43.5329	41.1997	52.6101	51.1519	37.0074	50.6416	37.4813	37.4449
KO	30.4455	24.1752	19.509	40.981	22.2067	49.3657	11.416	28.9873	36.8251	38.1375
unit	ng/ml
GDF15	Mouse 1	Mouse 2	Mouse 3	Mouse 4	Mouse 5	Mouse 6	Mouse 7	Mouse 8	Mouse 9	Mouse 10
WT	0.168226	0.099536	0.136605	0.170459	0.169923	0.181446	0.116909	0.164608	0.11088	0.144957
KO	0.080822	0.124814	0.102305	0.045986	0.1287	0.086539	0.141652	0.042324	0.094489	0.094489
unit	ng/ml
Adiponectin	Mouse 1	Mouse 2	Mouse 3	Mouse 4	Mouse 5	Mouse 6	Mouse 7	Mouse 8	Mouse 9	Mouse 10	Mouse 11
WT	7.54289	8.43082	7.25018	8.06772	7.22035	5.44824	6.09659	5.54286	7.29726	6.22523
KO	6.32311	5.73909	5.76286	7.12201	6.99197	7.61188	4.15155	6.18934	6.74633	9.09081	6.89921
unit	ug/ml
FABP4	Mouse 1	Mouse 2	Mouse 3	Mouse 4	Mouse 5	Mouse 6	Mouse 7	Mouse 8	Mouse 9	Mouse 10	Mouse 11
WT	20.7811	20.9346	8.65776	15.8704	10.3458	21.5484	12.8012	5.4351	7.58354	12.8012
KO	16.9446	9.11814	15.2565	22.4692	15.8704	17.7119	21.2415	23.083	17.8654	11.1131	12.1873
unit	ng/ml

## Sheet: Fig S4e
Liver			KO mice							WT mice
Gene	Mouse 1	Mouse 2	Mouse 3	Mouse 4	Mouse 5		Gene	Mouse 1	Mouse 2	Mouse 3	Mouse 4	Mouse 5
Pgc-1a	1.02199	1.06756	1.10056	1.25383	1.09332		Pgc-1a	1.04746	0.992688	0.986639	0.966367	1.00684
Nrf1	1.15546	0.874587	1.02401	1.32813	1.03639		Nrf1	0.97544	1.04732	0.938577	1.02288	1.01578
Sirt1	0.714937	0.950123	1.03586	1.29523	1.00431		Sirt1	0.967591	1.04182	1.02585	0.877431	1.08731
Cox2	1.36278	0.926617	0.931406	1.44288	1.11794		Cox2	0.922607	1.01541	0.967839	1.04239	1.05176
Cox4	0.891607	0.722552	0.955168	0.95865	0.757421		Cox4	0.933782	1.04217	0.858615	0.953245	1.21219
Cycs	1.26639	1.22378	1.14369	0.950609	0.953247		Cycs	1.07197	0.873503	1.29406	0.817645	0.942829
Tbx1	0.970372	0.983172	1.11019	2.19012	2.07322		Tbx1	1.00292	0.932383	1.05086	0.858273	1.15556

## Sheet: Fig S4f
Quad			KO mice							WT mice
Gene	Mouse 1	Mouse 2	Mouse 3	Mouse 4	Mouse 5		Gene	Mouse 1	Mouse 2	Mouse 3	Mouse 4	Mouse 5
Pgc-1a	0.951958	1.35625	0.85807	1.01115	1.11672		Pgc-1a	1.23305	0.65259	1.36927	0.785218	0.959874
Nrf1	0.887151	1.22433	0.959239	1.06776	1.01361		Nrf1	1.09735	0.710172	1.33817	0.947176	0.907123
Sirt1	0.829685	0.987901	0.839511	0.957303	0.841302		Sirt1	1.16454	0.758721	1.28586	0.813294	0.977586
Cox2	1.1965	1.84468	1.30086	1.19567	1.05828		Cox2	1.29903	0.712163	1.28647	0.801522	0.900821
Cox4	1.07174	1.28857	0.935165	1.19974	0.890212		Cox4	1.16946	0.727675	1.37043	0.843291	0.889148
Cycs	1.07983	1.51151	1.09017	1.08456	0.942689		Cycs	1.27912	0.70536	1.22263	0.830688	0.962203
Tbx1	1.07993	1.47676	0.986591	1.4609	1.19976		Tbx1	1.19276	0.761171	1.24812	0.850482	0.947467

## Sheet: Fig S4g
Adipose			KO mice							WT mice
Gene	Mouse 1	Mouse 2	Mouse 3	Mouse 4	Mouse 5		Gene	Mouse 1	Mouse 2	Mouse 3	Mouse 4	Mouse 5
Il6	0.794713	0.873969	0.654643	0.672016	0.695474		Il6	1.04717	0.91575	1.22861	0.978537	0.829936
Ccl2	0.81844	0.941556	0.614064	0.682144	0.588608		Ccl2	0.926013	0.834862	1.14276	1.05777	1.0386
Tgfb1	0.809165	1.09726	1.20935	1.41789	1.39744		Tgfb1	0.98978	1.07041	1.10099	0.731333	1.10748
Adgre1	0.590479	1.31159	0.30702	1.05424	0.510975		Adgre1	0.778832	0.402698	0.647027	1.13966	2.03178
Il1b	1.01247	1.00606	0.766849	0.839827	0.854443		Il1b	0.687196	0.506083	0.499559	1.03481	2.27236
Tnf	1.316	1.28701	0.796001	0.841355	0.918091		Tnf	0.815965	0.806062	0.702856	1.2582	1.41691

## Sheet: Fig S4h
Liver			KO mice							WT mice
Gene	Mouse 1	Mouse 2	Mouse 3	Mouse 4	Mouse 5		Gene	Mouse 1	Mouse 2	Mouse 3	Mouse 4	Mouse 5
Il6	1.12198	1.02556	1.24615	2.09082	1.64698		Il6	0.845541	1.05523	0.989669	1.05086	1.05869
Ccl2	0.826475	0.874712	0.925293	1.59458	1.38375		Ccl2	1.03572	1.02858	1.09899	0.838217	0.998489
Tgfb1	0.699468	0.75691	0.80742	0.95097	0.596242		Tgfb1	1.06553	1.19697	1.19548	0.786941	0.755074
Adgre1	1.34428	0.675073	0.944993	1.31511	2.11727		Adgre1	1.16894	0.476954	0.385842	1.15672	1.81155
Il1b	0.796847	0.943675	0.952985	0.815567	0.629159		Il1b	1.10903	1.13342	1.23784	0.719043	0.800668
Tnf	0.935917	1.00158	1.03257	2.01615	1.81903		Tnf	0.986873	1.06111	1.01767	0.802871	1.13148

## Sheet: Fig S4i
Liver triglycerides
4-week HFD	Mouse 1	Mouse 2	Mouse 3	Mouse 4	Mouse 5	Mouse 6	Mouse 7	Mouse 8	Mouse 9
WT	11.1557	8.95408	7.2616	9.00912	7.30288	10.0962	7.08272	7.56432	9.55952
KO	8.5688	9.43568	8.62384	13.7701	10.3163	8.76144	9.07792	8.7064	10.6328
unit	mg/g
ALT
4-week	Mouse 1	Mouse 2	Mouse 3	Mouse 4	Mouse 5	Mouse 6	Mouse 7	Mouse 8	Mouse 9
WT	5.96107	12.4331	0	2.21411	9.66545	1.27737	8.81387	21.7579
KO	2.81022	17.8832	13.753	21.8431	22.354	4.17275	3.95985	1.10706	6.94039
unit	U/L
AST
4-week	Mouse 1	Mouse 2	Mouse 3	Mouse 4	Mouse 5	Mouse 6	Mouse 7	Mouse 8	Mouse 9
WT	61.3139	48.7956	29.635	30.4015	42.4088	53.3942	41.1314	52.6277
KO	46.2409	46.2409	80.7299	43.1752	38.0657	28.3577	72.5547	40.1095	63.6131
unit	U/L

## Sheet: Fig S4j
Liver triglycerides
8-week HFD	Mouse 1	Mouse 2	Mouse 3	Mouse 4	Mouse 5	Mouse 6	Mouse 7	Mouse 8	Mouse 9	Mouse 10
WT	9.09168	9.43568	8.78896	8.88528	8.40368	7.77072	11.1694	9.50448	9.20176	8.80272
KO	7.35792	9.54576	10.0136	7.28912	9.14672	12.0226	8.54128	10.4677	8.844	12.8619
unit	mg/g
ALT
8-week	Mouse 1	Mouse 2	Mouse 3	Mouse 4	Mouse 5	Mouse 6	Mouse 7	Mouse 8	Mouse 9	Mouse 10	Mouse 11
WT	18.1387	7.83455	13.6253	21.9708	14.9027	13.2421	21.2895	18.6071	11.2835	17.2445
KO	21.4173	21.8431	13.6679	17.3723	16.18	18.7348	24.7384	22.9075	16.6484	8.3455	8.68613
unit	U/L
AST
8-week	Mouse 1	Mouse 2	Mouse 3	Mouse 4	Mouse 5	Mouse 6	Mouse 7	Mouse 8	Mouse 9	Mouse 10	Mouse 11
WT	54.4161	50.073	50.5839	44.1971	39.0876	43.4307	18.6496	34.7445	37.2993	47.5183
KO	44.9635	52.3723	48.5401	49.562	48.2847	47.7737	43.1752	38.0657	154.817	41.1314	27.5912
unit	U/L
