# Supplementary material for: PTER is a N-acetyltaurine hydrolase that regulates feeding and obesity
Source: Nature. 2024 Aug 7;633(8028):182–8. doi: 10.1038/s41586-024-07801-6 (PMC11374699; doi:10.1038/s41586-024-07801-6)
Supplement: Supplementary file 15 — Source Data Extended Data Fig. 5 [file 41586_2024_7801_MOESM15_ESM.xlsx]

## Sheet: Fig S5a
Running distance	Mouse 1	Mouse 2	Mouse 3	Mouse 4	Mouse 5	Mouse 6	Mouse 7	Mouse 8	Mouse 9	Mouse 10
WT	556.5	445	570	681	695	621	627.5	712.5	691.5
KO	644.4	640.5	630.75	621	598.25	535.5	541.5	582	556.5	630.75
unit	m

## Sheet: Fig S5b
Running time	Mouse 1	Mouse 2	Mouse 3	Mouse 4	Mouse 5	Mouse 6	Mouse 7	Mouse 8	Mouse 9	Mouse 10
WT	29.8	26	30	33.6	34	31.8	32	34.5	33.9
KO	32.52	32.4	32.1	31.8	31.1	29.1	29.3	30.6	29.8	32.1
unit	min

## Sheet: Fig S5c
Maximum speed	Mouse 1	Mouse 2	Mouse 3	Mouse 4	Mouse 5	Mouse 6	Mouse 7	Mouse 8	Mouse 9	Mouse 10
WT	30	27.5	32.5	35	35	32.5	32.5	35	35
KO	32.5	32.5	32.5	32.5	32.5	30	30	32.5	30	32.5
unit	m/min

## Sheet: Fig S5d
Body weight change					KO mice											WT mice
Time (day)	Mouse 1	Mouse 2	Mouse 3	Mouse 4	Mouse 5	Mouse 6	Mouse 7	Mouse 8	Mouse 9	Mouse 10		Time (day)	Mouse 1	Mouse 2	Mouse 3	Mouse 4	Mouse 5	Mouse 6	Mouse 7	Mouse 8
0	0	0	0	0	0	0	0	0	0	0		0	0	0	0	0	0	0	0	0
2	0.5	0.7	0.1	1.2	0.5	-0.2	-0.1	0.5	0.6	0.3		2	0.5	0.4	0.3	0.4	0	0.3	0.5	0.4
4	0.4	1.2	0.3	1.4	0.4	-0.1	-0.4	0.1	0.2	0		4	1	1	1	1	0.3	0.3	1	0.7
6	1.1	1.1	0.9	1.1	0.3	0.4	0.7	0.7	0.2	0.6		6	1.5	1.6	1.5	1.3	0.2	0.5	1.2	1.3
8	1.7	1.9	1	1.7	1.4	0.4	1.4	1.5	1.1	1		8	2	1.9	1.7	1.9	0.6	0.5	1.5	2
10	2	2.1	0.8	2.4	1.4	1	1.5	2.4	1.7	1.2		10	2.8	2.5	2	2.3	1.1	0.9	1.7	2.3
12	3.1	3.1	2.2	2.6	2	1.8	2.5	2.8	2.6	1.5		12	3.3	3.3	2.6	3.1	1.4	1.7	2.1	3.6
14	2.7	3	1.9	2.8	2.4	2	2.1	2.9	3.1	1.7		14	3.3	3	2.3	2.8	2	2	2.3	4.1
16	3.6	4.1	2.8	3.3	3.3	2.8	3.2	3.3	3.7	2.6		16	4.9	4.4	3.4	4.6	2.7	2.7	3.5	5.2
18	4.6	4.6	3.4	3.1	3.8	2.8	3.4	3.5	3.7	3.3		18	5.3	4.8	3.6	4.9	3.3	3.2	4	5.8
20	5	5	4.3	3.3	4.1	3.7	4.3	4.2	4.4	3.7		20	6.3	5.5	3.9	5.5	4.4	4.1	4.6	6.6
22	4.8	5.7	5.2	3.7	4.1	3.9	4.9	4.7	5.1	4		22	7.4	6.2	4.3	6.8	5.6	5	5.3	7.5
24	6.2	7.2	5.9	4.7	5.3	4.9	6.1	5.7	5.8	5.1		24	8.7	7.3	5.8	8.1	6.8	6	7.1	9.2
26	6.6	8.1	6.9	5.5	6.1	4.9	6.8	6.5	6.4	6		26	10.1	8.5	6.8	9.5	8	6.7	7.6	10.1
28	6.8	8.5	7.3	6	6.2	5.3	7.4	6.8	6.8	6.2		28	10.4	9.2	7.5	10.1	9	7.4	8	10.4
30	7.4	10.1	9.1	6.6	6.3	6.5	8.3	7.7	7.6	6.7		30	11.9	10.7	8.4	11.3	10.7	7.1	8.7	11.7
32	7.7	10.1	9.5	6.8	6.4	6.6	8.8	8.1	8.2	6.9		32	12.4	10.9	8.8	11.1	11.3	7.6	9.2	12.7
34	8.2	11.2	10.2	7.3	6.6	7.3	9.5	8.7	9	7.5		34	12.9	11.7	9.5	11.6	12.4	8.3	10	13.5
36	8.9	13.1	11.5	8.3	7.4	8.2	10.5	10.2	9.7	8.8		36	14	12.9	10.8	13.6	14	9.7	10.9	14.7
38	9.4	13.5	11.9	8.9	8.2	8.4	10.9	10.6	10.2	9.2		38	14.6	13.1	11.3	14.2	14.4	10.3	12	15.5
40	9.7	14.2	12.3	9.5	8.6	9.3	12	11.2	10.8	10.2		40	15.2	13.5	12.3	14.9	15	11.1	12.8	16.5
42	10.4	14.3	12.5	10.5	9.1	9.8	12.3	11.4	11.3	10.6		42	15.9	14.5	13.2	16.1	15.7	12.3	14	16.7
unit	g

## Sheet: Fig S5e
Body weight					KO mice												WT mice
Time (day)	Mouse 1	Mouse 2	Mouse 3	Mouse 4	Mouse 5	Mouse 6	Mouse 7	Mouse 8	Mouse 9	Mouse 10		Time (day)	Mouse 1	Mouse 2	Mouse 3	Mouse 4	Mouse 5	Mouse 6	Mouse 7	Mouse 8
0	25.8	25.9	27.3	24	25.2	25.2	25.7	25.8	23.7	27.6		0	27.1	26.8	26	27.4	26.2	25.9	24.3	26.3
2	26.3	26.6	27.4	25.2	25.7	25	25.6	26.3	24.3	27.9		2	27.6	27.2	26.3	27.8	26.2	26.2	24.8	26.7
4	26.2	27.1	27.6	25.4	25.6	25.1	25.3	25.9	23.9	27.6		4	28.1	27.8	27	28.4	26.5	26.2	25.3	27
6	26.9	27	28.2	25.1	25.5	25.6	26.4	26.5	23.9	28.2		6	28.6	28.4	27.5	28.7	26.4	26.4	25.5	27.6
8	27.5	27.8	28.3	25.7	26.6	25.6	27.1	27.3	24.8	28.6		8	29.1	28.7	27.7	29.3	26.8	26.4	25.8	28.3
10	27.8	28	28.1	26.4	26.6	26.2	27.2	28.2	25.4	28.8		10	29.9	29.3	28	29.7	27.3	26.8	26	28.6
12	28.9	29	29.5	26.6	27.2	27	28.2	28.6	26.3	29.1		12	30.4	30.1	28.6	30.5	27.6	27.6	26.4	29.9
14	28.5	28.9	29.2	26.8	27.6	27.2	27.8	28.7	26.8	29.3		14	30.9	30.2	28.6	30.6	28.2	27.9	26.6	30.4
16	29.4	30	30.1	27.3	28.5	28	28.9	29.1	27.4	30.2		16	32	31.2	29.4	32	28.9	28.6	27.8	31.5
18	30.4	30.5	30.7	27.1	29	28	29.1	29.3	27.4	30.9		18	32.4	31.6	29.6	32.3	29.5	29.1	28.3	32.1
20	30.8	30.9	31.6	27.3	29.3	28.9	30	30	28.1	31.3		20	33.4	32.3	29.9	32.9	30.6	30	28.9	32.9
22	30.6	31.6	32.5	27.7	29.3	29.1	30.6	30.5	28.8	31.6		22	34.5	33	30.3	34.2	31.8	30.9	29.6	33.8
24	32	33.1	33.2	28.7	30.5	30.1	31.8	31.5	29.5	32.7		24	35.8	34.1	31.8	35.5	33	31.9	31.4	35.5
26	32.4	34	34.2	29.5	31.3	30.1	32.5	32.3	30.1	33.6		26	37.2	35.3	32.8	36.9	34.2	32.6	31.9	36.4
28	32.6	34.4	34.6	30	31.4	30.5	33.1	32.6	30.5	33.8		28	37.5	36	33.5	37.5	35.2	33.3	32.3	36.7
30	33.2	36	36.4	30.6	31.5	31.7	34	33.5	31.3	34.3		30	39	37.5	34.4	38.7	36.9	33	33	38
32	33.5	36	36.8	30.8	31.6	31.8	34.5	33.9	31.9	34.5		32	39.5	37.7	34.8	38.5	37.5	33.5	33.5	39
34	34	37.1	37.5	31.3	31.8	32.5	35.2	34.5	32.7	35.1		34	40	38.5	35.5	39	38.6	34.2	34.3	39.8
36	34.7	39	38.8	32.3	32.6	33.4	36.2	36	33.4	36.4		36	41.1	39.7	36.8	41	40.2	35.6	35.2	41
38	35.2	39.4	39.2	32.9	33.4	33.6	36.6	36.4	33.9	36.8		38	41.7	39.9	37.3	41.6	40.6	36.2	36.3	41.8
40	35.5	40.1	39.6	33.5	33.8	34.5	37.7	37	34.5	37.8		40	42.3	40.3	38.3	42.3	41.2	37	37.1	42.8
42	36.2	40.2	39.8	34.5	34.3	35	38	37.2	35	38.2		42	43	41.3	39.2	43.5	41.9	38.2	38.3	43
unit	g

## Sheet: Fig S5f
Food intake	KO mice				WT mice
Time (day)	Cage 1	Cage 2		Time (day)	Cage 1	Cage 2
0	0	0		0	0	0
2	5.46	4.98		2	5.8	5.975
4	10.16	9.04		4	11.45	11.8
6	14.32	13.64		6	16.575	16.85
8	18.9	18.1		8	21.25	23.275
10	23.36	22.8		10	26.6	29.575
12	28.26	27.46		12	32	35.8
14	32.52	31.86		14	36.875	41
16	37.14	36.54		16	42.575	46
18	42.1	40.84		18	47.325	50.8
20	46.66	45.6		20	52.5	56.25
22	51.08	49.82		22	57.8	61.175
24	56.1	54.92		24	63.825	66.675
26	60.92	59.4		26	69.875	72.15
28	64.84	63.86		28	75.375	78.05
30	69.84	68.86		30	81.2	83.6
32	74.68	73.5		32	86.375	89.2
34	79.98	78.52		34	91.7	94.8
36	85.34	83.6		36	98.05	100.8
38	90.4	88.52		38	103.85	106.675
40	95.1	93.64		40	109.3	111.775
42	99.3	97.82		42	114.95	117.175
unit	g

## Sheet: Fig S5g
Glucose tolerance test					KO mice											WT mice
Time after injection (min)	Mouse 1	Mouse 2	Mouse 3	Mouse 4	Mouse 5	Mouse 6	Mouse 7	Mouse 8	Mouse 9	Mouse 10		Time after injection (min)	Mouse 1	Mouse 2	Mouse 3	Mouse 4	Mouse 5	Mouse 6	Mouse 7	Mouse 8
0	154	195	181	204	210	172	170	215	228	224		0	303	289	252	240	228	208	192	210
20	315	286	286	420	370	384	333	496	385	359		20	371	379	552	412	442	432	510	375
40	281	320	241	478	349	417	336	502	415	392		40	337	383	554	444	376	471	442	413
60	364	271	235	418	349	408	391	496	366	381		60	313	434	600	400	439	495	474	406
120	232	214	187	259	237	213	208	240	218	210		120	211	335	464	231	252	300	313	260
unit	mg/dL
Glucose (AUC)	Mouse 1	Mouse 2	Mouse 3	Mouse 4	Mouse 5	Mouse 6	Mouse 7	Mouse 8	Mouse 9	Mouse 10
KO mice	34980	31330	27360	44490	37550	40450	36960	49150	39460	38800
WT mice	36040	45540	62560	42450	43760	48940	49310	41900

## Sheet: Fig S5h
Insulin tolerance test					KO mice											WT mice
Time after injection (min)	Mouse 1	Mouse 2	Mouse 3	Mouse 4	Mouse 5	Mouse 6	Mouse 7	Mouse 8	Mouse 9	Mouse 10		Time after injection (min)	Mouse 1	Mouse 2	Mouse 3	Mouse 4	Mouse 5	Mouse 6	Mouse 7	Mouse 8
0	217	234	237	274	205	211	185	208	213	193		0	236	208	250	200	269	250	241	335
20	97	105	120	156	125	97	120	154	127	118		20	165	170	155	143	143	223	134	171
40	66	86	110	60	70	92	96	122	105	79		40	122	96	101	66	116	132	113	145
60	43	79	56	82	44	63	69	104	86	67		60	83	92	68	47	104	121	93	99
120	92	85	108	136	94	116	129	118	120	110		120	112	95	108	85	126	145	135	143
unit	mg/dL
Glucose (AUC)	Mouse 1	Mouse 2	Mouse 3	Mouse 4	Mouse 5	Mouse 6	Mouse 7	Mouse 8	Mouse 9	Mouse 10
KO mice	9910	11870	12450	14420	10530	11890	12800	15300	13810	11850
WT mice	14780	13930	13580	10610	15810	18790	15120	17920

## Sheet: Fig S5i
				WT mice											KO mice
Tissue	Mouse 1	Mouse 2	Mouse 3	Mouse 4	Mouse 5	Mouse 6	Mouse 7	Mouse 8		Tissue	Mouse 1	Mouse 2	Mouse 3	Mouse 4	Mouse 5	Mouse 6	Mouse 7	Mouse 8	Mouse 9	Mouse 10
BAT	0.3488	0.3344	0.2652	0.3126	0.2684	0.3698	0.2676	0.245		BAT	0.1998	0.2434	0.2364	0.2008	0.1652	0.1814	0.1768	0.1768	0.2516	0.2494
iWAT	1.8906	1.8822	2.025	2.1002	2.0044	2.3152	1.7842	1.6336		iWAT	0.8986	1.5162	1.794	1.1138	1.176	1.4506	1.2798	1.5704	1.2544	1.965
eWAT	2.8114	2.3504	2.2398	2.7622	2.4044	2.6978	1.9716	2.724		eWAT	2.0052	2.007	2.1736	1.6618	1.8414	1.7926	2.2174	2.4036	1.862	2.058
Quad	0.2652	0.3777	0.3278	0.3072	0.2912	0.2892	0.3091	0.2832		Quad	0.3035	0.3187	0.3675	0.2982	0.2854	0.2703	0.2602	0.2757	0.2403	0.2999
Liver	1.3026	1.3114	1.1781	1.0922	1.021	1.3002	1.1625	1.4714		Liver	0.9373	1.0422	1.3371	1.0846	1.0706	0.943	1.1952	1.1969	1.0543	1.1799
Spleen	0.0905	0.0699	0.0813	0.0743	0.0722	0.0845	0.0729	0.0998		Spleen	0.186	0.0667	0.0713	0.063	0.0629	0.0703	0.0747	0.0756	0.0626	0.0731
Pancreas	0.2077	0.224	0.1487	0.1807	0.1624	0.1768	0.1591	0.1577		Pancreas	0.197	0.1834	0.1722	0.1626	0.1445	0.1424	0.1652	0.1724	0.1657	0.1545
Kidney	0.3577	0.3603	0.3289	0.352	0.321	0.3853	0.382	0.3451		Kidney	0.4149	0.3052	0.3747	0.3229	0.3168	0.2501	0.3603	0.2974	0.2991	0.3782
heart	0.175	0.1535	0.1341	0.2052	0.132	0.1392	0.1647	0.1449		heart	0.1599	0.1267	0.182	0.1367	0.1328	0.1126	0.1301	0.1206	0.1152	0.1281
Lung	0.1828	0.1632	0.1996	0.1912	0.178	0.1727	0.1948	0.1962		Lung	0.2099	0.1861	0.1893	0.1778	0.1805	0.1623	0.171	0.1542	0.185	0.1607
Brain	0.3904	0.4583	0.4608	0.4228	0.4121	0.4318	0.448	0.3959		Brain	0.4264	0.4435	0.438	0.4259	0.4293	0.4215	0.4178	0.3927	0.3839	0.3865
unit	g

## Sheet: Fig S5k
Taurine
	Mouse 1	Mouse 2	Mouse 3	Mouse 4	Mouse 5	Mouse 6	Mouse 7
Pre-exercise WT	0.299195	0.220383	0.324093	0.253994	0.332555	0.253854	0.289517
Pre-exercise KO	0.150608	0.233349	0.253481	0.194707	0.180821	0.475842	0.166533
Post-exercise WT	0.781294	0.53418	0.46866	0.376248	0.355241	0.435364	0.385121
Post-exercise KO	0.306601	0.522331	0.803668	0.643555	0.423626	0.816307	0.55462
unit	mM

[truncated: 1 more sheets: Fig S5l]
