# Supplementary material for: PTER is a N-acetyltaurine hydrolase that regulates feeding and obesity
Source: Nature. 2024 Aug 7;633(8028):182–8. doi: 10.1038/s41586-024-07801-6 (PMC11374699; doi:10.1038/s41586-024-07801-6)
Supplement: Supplementary file 16 — Source Data Extended Data Fig. 6 [file 41586_2024_7801_MOESM16_ESM.xlsx]

## Sheet: Fig S6a
N-acetyltaurine			50mg/kg N-acetyltaurine								15mg/kg N-acetyltaurine								5mg/kg N-acetyltaurine							1mg/kg N-acetyltaurine							Saline
Time after injection (hr)	Mouse 1	Mouse 2	Mouse 3	Mouse 4	Mouse 5	Mouse 6		Time after injection (hr)	Mouse 1	Mouse 2	Mouse 3	Mouse 4	Mouse 5	Mouse 6		Time after injection (hr)	Mouse 1	Mouse 2	Mouse 3	Mouse 4	Mouse 5		Time after injection (hr)	Mouse 1	Mouse 2	Mouse 3	Mouse 4	Mouse 5		Time after injection (hr)	Mouse 1	Mouse 2	Mouse 3	Mouse 4	Mouse 5
0	2.30137	1.62779	5.73456	5.41852	2.0995	4.09272		0	2.26439	2.2304	1.88847	1.56756	1.96813	2.62158		0	2.47882	1.84797	1.8883	1.8883	1.71924		0	4.9805	6.13266	2.18702	1.96138	2.22383		0	2.47465	2.39599	2.44771	2.46749	2.77079
1	18.5683	47.6962	75.3601	57.7466	79.5452	88.8983		1	17.1282	35.4531	52.0533	12.8463	25.6727	21.3803		1	16.3223	14.2927	6.09286	15.5052	32.1554		1	9.30434	7.97156	4.36109	5.36803	6.81558		1	3.97461	4.14003	6.01773	4.98977	3.76535
2	27.6166	11.2605	12.0746	9.79812	23.1425	46.6797		2	12.238	17.9599	9.38429	6.8802	6.36852	19.5683		2	19.1282	18.8029	56.7069	13.3921	3.45617		2	9.60782	6.23767	3.20647	5.15648	6.71719		2	4.03883	6.19318	3.0586	3.86355	3.46298
3	27.6166	15.4959	17.2813	12.7116	25.5955	33.3406		3	11.4295	19.4341	8.908	6.8802	6.37439	19.5683		3	19.1282	12.794	38.4998	13.735	3.53888		3	6.02829	4.39866	4.47849	5.19675	6.07549		3	4.41656	5.69529	4.64497	5.42797	4.24804
4	31.1518	15.6991	17.2237	13.3065	28.2423	18.5984		4	8.35087	20.5132	7.11841	3.89496	5.92075	10.0602		4	7.60122	9.87038	13.3612	10.3228	5.07166		4	3.43217	3.26475	5.33839	6.08852	7.41637		4	4.14854	3.63398	5.90819	5.3037	5.55816
unit	uM

## Sheet: Fig S6b
Taurine			50mg/kg N-acetyltaurine								15mg/kg N-acetyltaurine								5mg/kg N-acetyltaurine							1mg/kg N-acetyltaurine							Saline
Time after injection (hr)	Mouse 1	Mouse 2	Mouse 3	Mouse 4	Mouse 5	Mouse 6		Time after injection (hr)	Mouse 1	Mouse 2	Mouse 3	Mouse 4	Mouse 5	Mouse 6		Time after injection (hr)	Mouse 1	Mouse 2	Mouse 3	Mouse 4	Mouse 5		Time after injection (hr)	Mouse 1	Mouse 2	Mouse 3	Mouse 4	Mouse 5		Time after injection (hr)	Mouse 1	Mouse 2	Mouse 3	Mouse 4	Mouse 5
0	0.256818	0.20504	0.16116	0.117344	0.174779	0.176482		0	0.236429	0.0975723	0.200781	0.18523	0.113763	0.116623		0	0.239313	0.145226	0.173007	0.168992	0.127289		0	0.253496	0.230513	0.180359	0.126907	0.252496		0	0.112672	0.198547	0.16893	0.180001	0.17326
1	0.23079	0.255798	0.112727	0.20649	0.222354	0.257503		1	0.281999	0.163633	0.191659	0.112225	0.123771	0.175022		1	0.190394	0.271626	0.235084	0.122396	0.175304		1	0.197443	0.241914	0.115861	0.184809	0.228272		1	0.167922	0.163735	0.13992	0.145012	0.186189
2	0.249447	0.325566	0.211396	0.143028	0.137577	0.0743117		2	0.195968	0.199889	0.166655	0.145882	0.140204	0.254115		2	0.185214	0.197578	0.288901	0.177228	0.133482		2	0.161234	0.175094	0.15635	0.0830842	0.0932724		2	0.196624	0.205235	0.240037	0.190053	0.100825
3	0.327871	0.291318	0.216514	0.148985	0.184678	0.107062		3	0.24005	0.244819	0.150298	0.147488	0.135642	0.204716		3	0.173987	0.188639	0.221285	0.181631	0.135402		3	0.115214	0.153213	0.174361	0.0927169	0.101731		3	0.178388	0.191487	0.223226	0.173378	0.115943
4	0.315576	0.203775	0.136246	0.102267	0.197838	0.0886601		4	0.117688	0.234658	0.113228	0.132742	0.0900868	0.123899		4	0.112585	0.0696884	0.162721	0.101659	0.162553		4	0.0893113	0.126251	0.188024	0.0750113	0.0793068		4	0.119232	0.102441	0.162356	0.118647	0.110173
unit	mM

## Sheet: Fig S6c
Body weights	Mouse 1	Mouse 2	Mouse 3	Mouse 4	Mouse 5
Saline	0.1	0.8	0.1	-0.1	-0.3
15mg/kg N-acetyltaurine	-0.1	-0.4	0.2	0	-1.1
50mg/kg N-acetyltaurine	-0.8	-0.2	-0.8	-0.8	-0.2
unit	g

## Sheet: Fig S6d
Food intake	Mouse 1	Mouse 2	Mouse 3	Mouse 4	Mouse 5
Saline	4.08571	4.3	4.31429	3.88571	4.41429
15mg/kg N-acetyltaurine	4.34286	3.78571	3.95714	3.71429	3.81429
50mg/kg N-acetyltaurine	3.51429	4.08571	3.8	3.78571	3.82857
unit	g
