# Supplementary material for: PTER is a N-acetyltaurine hydrolase that regulates feeding and obesity
Source: Nature. 2024 Aug 7;633(8028):182–8. doi: 10.1038/s41586-024-07801-6 (PMC11374699; doi:10.1038/s41586-024-07801-6)
Supplement: Supplementary file 17 — Source Data Extended Data Fig. 7 [file 41586_2024_7801_MOESM17_ESM.xlsx]

## Sheet: Fig S7a
Hypothalamus			KO mice							WT mice
Gene	Mouse 1	Mouse 2	Mouse 3	Mouse 4	Mouse 5		Gene	Mouse 1	Mouse 2	Mouse 3	Mouse 4	Mouse 5
Lep	1.44335	0.563718	1.21761	0.775136	1.16812		Lep	1.08967	0.915912	0.859166	0.944342	1.19091
Lepr	1.12548	0.65662	1.08741	0.879913	1.0668		Lepr	1.04613	0.949133	1.12658	0.834712	1.04344
Pomc	1.79834	1.82116	0.033369	0.725904	1.0041		Pomc	0.50478	1.80973	2.59163	0.037785	0.056078
Mc4r	1.01548	0.974362	0.850535	0.802663	0.990747		Mc4r	0.981119	0.887129	1.60561	0.673838	0.852301
Ghrl	0.736089	1.06347	0.668654	0.57392	0.353166		Ghrl	1.29751	1.0185	0.928336	0.87696	0.878694
Ghsr	1.06755	0.572648	1.01881	0.858946	0.856994		Ghsr	0.832192	1.07831	1.03411	0.878879	1.1765
Gdf15	1.19939	0.402939	1.06782	0.963583	1.0556		Gdf15	1.17042	0.678882	0.818941	0.813441	1.51832
Gfral	1.38633	0.698651	1.11667	0.652451	0.974846		Gfral	1.12164	0.940289	1.01198	0.897149	1.02894
Gcg	1.14479	0.606637	2.27815	2.35291	2.44782		Gcg	1.21892	0.897733	1.12225	0.556024	1.20507
Glp1r	0.898009	1.30222	0.509752	0.751461	0.944302		Glp1r	0.553581	1.52668	1.57686	0.609136	0.733741
Npy1r	1.06576	1.19882	1.07064	0.733335	1.02686		Npy1r	0.963338	1.09948	1.18586	0.730171	1.02115
Npy2r	1.14323	1.89968	0.809126	0.839737	1.03901		Npy2r	0.792897	1.02837	1.62667	0.739632	0.812428
Cckar	0.880134	1.36614	1.19795	0.863437	1.06681		Cckar	0.711085	0.871338	1.56403	0.910326	0.943217
Cckbr	0.797868	1.2043	0.920077	0.852794	0.838437		Cckbr	1.10711	0.946247	1.129	0.758016	1.05962

## Sheet: Fig S7b
Brainstem			KO mice							WT mice
Gene	Mouse 1	Mouse 2	Mouse 3	Mouse 4	Mouse 5		Gene	Mouse 1	Mouse 2	Mouse 3	Mouse 4	Mouse 5
Lep	1.15999	2.4677	0.450599	1.22774	0.342822		Lep	0.215921	0.305205	0.153997	4.05997	0.264913
Lepr	0.943413	0.929902	0.833348	0.548919	0.669104		Lepr	1.27417	0.751173	0.945401	1.10392	0.92534
Pomc	0.928353	0.723769	0.675363	0.25119	0.831936		Pomc	0.868112	1.20097	1.14616	1.12457	0.660201
Mc4r	1.06935	0.713953	1.34074	1.124	0.904657		Mc4r	0.778475	0.748063	1.83173	0.829533	0.812202
Ghrl	1.53334	1.62834	1.45956	1.27434	1.1095		Ghrl	0.918052	0.620379	0.569889	1.64366	1.24802
Ghsr	0.953707	0.596224	0.526908	0.365353	0.691224		Ghsr	0.827988	0.948774	1.37929	0.955772	0.888174
Gdf15	0.644078	0.374297	0.086473	0.272696	0.27446		Gdf15	2.45926	0.594838	0.538584	0.898666	0.508656
Gfral	1.41574	0.706805	0.402835	0.80909	0.298815		Gfral	0.658666	1.05456	0.286806	2.50917	0.490799
Gcg	1.88418	2.36017	0.62588	1.37446	0.12779		Gcg	0.164877	2.87492	0.013578	0.036556	1.91007
Glp1r	0.845831	0.747762	0.714663	0.567173	0.946552		Glp1r	1.01453	0.977037	0.767761	1.17639	1.06429
Npy1r	0.734579	0.897144	0.629663	0.367526	0.860701		Npy1r	1.2698	0.860649	0.663995	1.13288	1.07269
Npy2r	1.04997	0.737101	0.906492	0.64278	0.647067		Npy2r	0.831519	0.878542	1.27435	0.974549	1.04104
Cckar	1.30328	1.00658	1.20353	1.44557	0.736463		Cckar	1.0508	1.36125	0.858764	1.03684	0.692348
Cckbr	0.833386	0.845903	0.850638	0.252378	0.973155		Cckbr	0.728663	0.884065	1.16043	1.07891	1.14793
