# Supplementary material for: PTER is a N-acetyltaurine hydrolase that regulates feeding and obesity
Source: Nature. 2024 Aug 7;633(8028):182–8. doi: 10.1038/s41586-024-07801-6 (PMC11374699; doi:10.1038/s41586-024-07801-6)
Supplement: Supplementary file 18 — Source Data Extended Data Fig. 8 [file 41586_2024_7801_MOESM18_ESM.xlsx]

## Sheet: Fig S8a
Body weights	Mouse 1	Mouse 2	Mouse 3	Mouse 4	Mouse 5	Mouse 6	Mouse 7
Saline	1	0.7	0.1	2	1.4	1.5	2.7
2mg/kg GLP1	-1	0	-1.5	-1.3	1.2	0.9	0
15mg/kg N-acetyltaurine	0	0.3	-0.7	-0.2	0.7	0.1	0.8
unit	g

## Sheet: Fig S8b
Body weights	Mouse 1	Mouse 2	Mouse 3	Mouse 4	Mouse 5	Mouse 6	Mouse 7
Saline & 0.1mg/kg Exendin3	0.9	0.3	0.9	0.1	1.8	1.7	2.4
2mg/kg GLP1 & 0.1mg/kg Exendin3	0.5	0.4	-0.4	1	1.1	1.8	2.4
15mg/kg N-acetyltaurine & 0.1mg/kg Exendin3	-0.7	0.2	-1.4	0.6	0.3	0.6	0.4
unit	g

## Sheet: Fig S8c
Food intake	Mouse 1	Mouse 2	Mouse 3	Mouse 4	Mouse 5	Mouse 6	Mouse 7
Saline	3.2	3.25714	3.82857	3.65714	3.58571	3.48571	3.5
2mg/kg GLP1	2.95714	3.2	3.31429	3.52857	3.24286	3.32857	2.78571
15mg/kg N-acetyltaurine	3.11429	3.05714	3.27143	2.97143	2.61429	3.15714	3.41429
unit	g

## Sheet: Fig S8d
Food intake	Mouse 1	Mouse 2	Mouse 3	Mouse 4	Mouse 5	Mouse 6	Mouse 7
Saline & 0.1mg/kg Exendin3	3.4	3.08571	3.57143	3.55714	3.48571	3.34286	3.37143
2mg/kg GLP1 & 0.1mg/kg Exendin3	3.3	3.32857	3.54286	3.45714	3.18571	3.42857	3.52857
15mg/kg N-acetyltaurine & 0.1mg/kg Exendin3	2.84286	3.14286	3.05714	3.45714	3.45714	3.22857	2.95714
unit	g

## Sheet: Fig S8e
Body weights	Mouse 1	Mouse 2	Mouse 3	Mouse 4	Mouse 5	Mouse 6
DIO mice & saline	0.6	0	-0.3	0.2	-0.6	0.4
DIO mice & 15mg/kg N-acetyltaurine	-0.7	-0.2	-0.5	-1.2	-1.4	-0.1
MC4R KO mice & saline	0.5	0.6	1.7	2.5	1	1.3
MC4R KO mice & 15mg/kg N-acetyltaurine	0.5	1.3	-0.6	-1.5	0.4	0.1
unit	g

## Sheet: Fig S8f
Food intake	Mouse 1	Mouse 2	Mouse 3	Mouse 4	Mouse 5	Mouse 6
DIO mice & saline	3.42857	3.21429	3.1	3.08571	3.02857	3.22857
DIO mice & 15mg/kg N-acetyltaurine	3.04286	3.14286	2.82857	2.91429	2.52857	3.12857
MC4R KO mice & saline	3.58571	3.32857	3.42857	3.68571	3.57143	3.2
MC4R KO mice & 15mg/kg N-acetyltaurine	3.21429	3.54286	3.28571	2.7	3.21429	2.92857
unit	g

## Sheet: Fig S8g
GDF15
	Mouse 1	Mouse 2	Mouse 3	Mouse 4	Mouse 5
Saline	0.253159	0.176335	0.148934	0.194786	0.23831
N-acetyltaurine	0.27043	0.286035	0.306022	0.203006	0.371538
unit	ng/ml
GLP-1
	Mouse 1	Mouse 2	Mouse 3	Mouse 4	Mouse 5
Saline	5.80192	4.27648	7.31285	42.4404	4.9322
N-acetyltaurine	13.4476	3.81367	7.16903	4.58436	7.20822
unit	pM
Leptin
	Mouse 1	Mouse 2	Mouse 3	Mouse 4	Mouse 5
Saline	38.5736	26.4022	30.9993	33.2355	36.3374
N-acetyltaurine	37.9965	38.6195	35.1963	34.4553	23.602
unit	ng/ml
