# Supplementary material for: PTER is a N-acetyltaurine hydrolase that regulates feeding and obesity
Source: Nature. 2024 Aug 7;633(8028):182–8. doi: 10.1038/s41586-024-07801-6 (PMC11374699; doi:10.1038/s41586-024-07801-6)
Supplement: Supplementary file 19 — Source Data Extended Data Fig. 9 [file 41586_2024_7801_MOESM19_ESM.xlsx]

## Sheet: Fig S9a
Relative glycerol (%)	Biological replicate 1	Biological replicate 2	Biological replicate 3	Biological replicate 4	Biological replicate 5
PBS	0.78977	0.949822	0.984427	1.22667	1.04931
50uM N-acetyltaurine	1.08824	0.91089	1.78036	0.858982	0.975776
1uM NE	8.34679	9.79157	9.06053	8.50684	8.77071

## Sheet: Fig S9b
			Saline							15mg/kg N-acetyltaurine							1uM insulin
Gene	Biological replicate 1	Biological replicate 2	Biological replicate 3	Biological replicate 4	Biological replicate 5		Gene	Biological replicate 1	Biological replicate 2	Biological replicate 3	Biological replicate 4	Biological replicate 5		Gene	Biological replicate 1	Biological replicate 2	Biological replicate 3	Biological replicate 4	Biological replicate 5
Srebf1	0.76021	0.969306	1.00066	1.21629	1.05353		Srebf1	0.918764	1.29039	0.918009	1.44196	1.44071		Srebf1	2.08754	1.94114	1.31187	1.52755	1.36742
Mlxipl	0.742608	1.03959	1.1134	1.12892	0.975481		Mlxipl	0.971775	1.37102	1.27424	1.12119	1.18357		Mlxipl	1.77242	1.42437	1.17191	1.28713	1.56895
Fasn	0.921684	0.967643	0.864984	1.09733	1.14836		Fasn	1.00955	1.08665	1.0375	1.11227	1.24143		Fasn	1.51964	1.50574	1.11767	1.12917	1.22205
Cd36	1.08026	0.986347	0.780993	0.998734	1.15367		Cd36	0.724892	0.983811	0.804784	1.14476	1.13845		Cd36	1.44372	0.737488	0.807439	1.06887	0.935224
Fabp4	0.770855	1.1093	0.708155	1.02584	1.38585		Fabp4	2.15178	0.925288	1.31712	1.08768	0.786507		Fabp4	1.52437	0.505603	1.12006	0.383833	1.1756
Acaca	1.12774	0.951292	0.776954	1.03028	1.11373		Acaca	0.86738	0.709233	0.837743	1.10582	1.32067		Acaca	1.40069	1.42802	1.10097	1.20454	1.07582
Acly	1.10774	0.915137	0.868756	0.9968	1.11157		Acly	0.823774	0.999078	0.979821	1.13936	1.08579		Acly	1.87037	1.48047	1.16443	1.49202	0.990633
Scd1	1.03903	0.895356	0.924219	1.14316	0.998225		Scd1	0.652211	0.885094	0.734568	1.09635	1.22958		Scd1	1.01469	0.938252	0.765774	0.958798	0.857915

## Sheet: Fig S9c
Blood glycerol	Mouse 1	Mouse 2	Mouse 3	Mouse 4
Saline	0.263385	0.272868	0.249103	0.25402
15mg/kg N-acetyltaurine	0.228381	0.214333	0.297921	0.213396
0.5mg/kg NE	0.335852	0.348846	0.368865	0.389938
unit	mg/ml

## Sheet: Fig S9d
			Saline							15mg/kg N-acetyltaurine
Gene	Mouse 1	Mouse 2	Mouse 3	Mouse 4	Mouse 5		Gene	Mouse 1	Mouse 2	Mouse 3	Mouse 4	Mouse 5
Srebf1	0.605304	1.37502	1.46742	0.552254	0.709284		Srebf1	1.3544	0.630224	1.75486	1.51829	0.49184
Mlxipl	0.86606	1.58381	0.970838	0.579296	0.563659		Mlxipl	1.27005	0.65921	0.985198	1.70287	0.836249
Fasn	0.723038	1.52268	1.33828	0.416	0.609716		Fasn	2.69045	0.323865	1.08667	1.40032	0.462069
Cd36	0.8925	1.01332	1.35971	0.734469	0.777168		Cd36	1.27623	0.975967	0.185437	0.717406	1.06093
Fabp4	2.3255	1.08391	0.461117	0.129479	0.076884		Fabp4	1.20104	0.04349	0.059379	0.484557	0.086143
Acaca	0.763771	1.34395	1.35665	0.535634	0.659851		Acaca	1.58401	0.527212	0.901592	1.26133	0.538631
Acly	0.882004	1.27496	1.09296	0.750071	0.779835		Acly	1.35215	0.620229	4.37427	1.2016	0.724421
Scd1	0.497943	1.62786	1.28327	0.590934	1.0463		Scd1	2.02978	0.804375	1.57267	1.36214	0.709209

## Sheet: Fig S9e
Palmitate	Mouse 1	Mouse 2	Mouse 3	Mouse 4	Mouse 5	Mouse 6	Mouse 7	Mouse 8	Mouse 9	Mouse 10
WT	0.975516	1.01051	0.901499	0.868037	0.986879	0.997637	1.09123	1.09831	1.0346	1.03578
KO	0.591696	0.883989	1.01391	1.0454	1.05538	1.15945	0.961069	0.967587	0.949931	0.950129

## Sheet: Fig S9f
Stearate	Mouse 1	Mouse 2	Mouse 3	Mouse 4	Mouse 5	Mouse 6	Mouse 7	Mouse 8	Mouse 9	Mouse 10
WT	0.898545	0.934271	0.881973	0.855565	1.01445	0.920329	1.0841	1.13268	1.15433	1.12375
KO	0.61939	0.926396	0.963188	1.02946	1.10859	1.28031	0.918882	0.99566	0.845411	0.902064

## Sheet: Fig S9g
Oleate	Mouse 1	Mouse 2	Mouse 3	Mouse 4	Mouse 5	Mouse 6	Mouse 7	Mouse 8	Mouse 9	Mouse 10
WT	1.07602	1.09196	0.977267	0.805288	1.01716	1.08418	1.11858	1.11545	0.935671	0.778417
KO	0.501513	0.805137	1.09586	1.16522	0.989054	0.996648	1.05441	0.891462	1.12103	1.08487

## Sheet: Fig S9h
Arachidonate	Mouse 1	Mouse 2	Mouse 3	Mouse 4	Mouse 5	Mouse 6	Mouse 7	Mouse 8	Mouse 9	Mouse 10
WT	1.08679	1.12705	1.03797	0.649509	1.02965	1.08878	1.084	1.10286	1.10789	0.6855
KO	0.288661	0.815795	0.942593	1.16671	0.62985	0.63984	0.932916	0.832052	1.06883	0.962774

## Sheet: Fig S9i
NEFA	Mouse 1	Mouse 2	Mouse 3	Mouse 4	Mouse 5	Mouse 6	Mouse 7	Mouse 8	Mouse 9	Mouse 10
WT	0.311756	0.306278	0.297583	0.313046	0.29711	0.285655	0.307301	0.304996	0.308393	0.292913
KO	0.283814	0.306226	0.282593	0.308625	0.309098	0.286283	0.305934	0.290712	0.310148	0.306716

## Sheet: Fig S9j
Blood glycerol	Mouse 1	Mouse 2	Mouse 3	Mouse 4	Mouse 5	Mouse 6	Mouse 7	Mouse 8	Mouse 9	Mouse 10
WT	0.375549	0.318562	0.250382	0.465608	0.34095	0.402516	0.203062	0.425412	0.454923	0.34095
KO	0.47782	0.531245	0.622831	0.483417	0.360793	0.303807	0.600952	0.412183	0.367408	0.462555
unit	mg/ml

[truncated: 1 more sheets: Fig S9l]
