# Supplementary material for: PTER is a N-acetyltaurine hydrolase that regulates feeding and obesity
Source: Nature. 2024 Aug 7;633(8028):182–8. doi: 10.1038/s41586-024-07801-6 (PMC11374699; doi:10.1038/s41586-024-07801-6)
Supplement: Supplementary file 20 — Source Data Extended Data Fig. 10 [file 41586_2024_7801_MOESM20_ESM.xlsx]

## Sheet: Fig S10a
15min	15min	15min	15min	1hr	1hr	1hr	1hr	15min	15min	15min	15min	1hr	1hr	1hr	1hr	15min	15min	15min	15min	1hr	1hr	1hr	1hr	15min	15min	15min	15min	1hr	1hr	1hr	1hr
PBS	PBS	PBS	PBS	PBS	PBS	PBS	PBS	Tris-HCl	Tris-HCl	Tris-HCl	Tris-HCl	Tris-HCl	Tris-HCl	Tris-HCl	Tris-HCl	PBS	PBS	PBS	PBS	PBS	PBS	PBS	PBS	Tris-HCl	Tris-HCl	Tris-HCl	Tris-HCl	Tris-HCl	Tris-HCl	Tris-HCl	Tris-HCl
KO	WT	KO	WT	KO	WT	KO	WT	KO	WT	KO	WT	KO	WT	KO	WT	KO	WT	KO	WT	KO	WT	KO	WT	KO	WT	KO	WT	KO	WT	KO	WT
0.046618	0.034991	0.003887	1.43006	0.052102	0.054057	0.025496	3.5492	0.048467	0.049873	0.015994	1.46665	0.044259	0.118446	0.017938	2.89297	0.643629	0.57808	0.381714	0.323979	0.645827	0.522406	0.396715	0.422724	0.428705	0.321889	0.230591	0.215068	0.480011	0.424472	0.265711	0.383998
0.047233	0.038841	0.004838	1.3888	0.046703	0.05458	0.021683	3.61079	0.049586	0.050187	0.016591	1.4488	0.058557	0.113887	0.018233	2.95356	0.622962	0.59313	0.378615	0.320046	0.642099	0.53016	0.394485	0.431595	0.404806	0.443212	0.221216	0.218742	0.487499	0.430023	0.265697	0.389286
0.047867	0.036145	0.004396	1.38832	0.049463	0.054755	0.021575	3.55566	0.049844	0.04966	0.015706	1.4261	0.034841	0.113305	0.017788	2.97138	0.640738	0.594307	0.377211	0.331363	0.65689	0.53174	0.38718	0.42851	0.32652	0.329723	0.190893	0.237027	0.489767	0.417976	0.257057	0.381314
unit	uM

## Sheet: Fig S10b
15min	15min	15min	15min	1hr	1hr	1hr	1hr	15min	15min	15min	15min	1hr	1hr	1hr	1hr	15min	15min	15min	15min	1hr	1hr	1hr	1hr	15min	15min	15min	15min	1hr	1hr	1hr	1hr
PBS	PBS	PBS	PBS	PBS	PBS	PBS	PBS	Tris-HCl	Tris-HCl	Tris-HCl	Tris-HCl	Tris-HCl	Tris-HCl	Tris-HCl	Tris-HCl	PBS	PBS	PBS	PBS	PBS	PBS	PBS	PBS	Tris-HCl	Tris-HCl	Tris-HCl	Tris-HCl	Tris-HCl	Tris-HCl	Tris-HCl	Tris-HCl
KO	WT	KO	WT	KO	WT	KO	WT	KO	WT	KO	WT	KO	WT	KO	WT	KO	WT	KO	WT	KO	WT	KO	WT	KO	WT	KO	WT	KO	WT	KO	WT
0.036125	0.062226	0.13931	0.685872	0.092315	0.060693	0.108644	1.49146	0.031877	0.025321	0.011094	0.486361	0.03542	0.0243	0.015324	1.76023	0.581502	0.461783	0.324759	0.310567	0.485988	0.397337	0.368999	0.416924	0.291106	0.284685	0.2349	0.201012	0.525524	0.338482	0.294318	0.268376
0.025671	0.060905	0.139571	0.671177	0.025269	0.06478	0.106764	1.48182	0.033809	0.025995	0.010101	0.490035	0.034896	0.024839	0.016056	1.70046	0.588856	0.44416	0.307376	0.320079	0.526352	0.395656	0.376422	0.409672	0.29272	0.284111	0.239885	0.210374	0.369221	0.328923	0.272973	0.261506
0.023819	0.064636	0.135422	0.667782	0.029736	0.062885	0.105943	1.53267	0.024801	0.024907	0.010722	0.479938	0.036856	0.026117	0.014976	1.72517	0.582159	0.451066	0.30093	0.31221	0.495764	0.416672	0.39311	0.397331	0.292762	0.281231	0.23944	0.203816	0.359433	0.328116	0.308912	0.274386
unit	uM

## Sheet: Fig S10c
15min	15min	15min	15min	1hr	1hr	1hr	1hr	15min	15min	15min	15min	1hr	1hr	1hr	1hr	15min	15min	15min	15min	1hr	1hr	1hr	1hr	15min	15min	15min	15min	1hr	1hr	1hr	1hr
PBS	PBS	PBS	PBS	PBS	PBS	PBS	PBS	Tris-HCl	Tris-HCl	Tris-HCl	Tris-HCl	Tris-HCl	Tris-HCl	Tris-HCl	Tris-HCl	PBS	PBS	PBS	PBS	PBS	PBS	PBS	PBS	Tris-HCl	Tris-HCl	Tris-HCl	Tris-HCl	Tris-HCl	Tris-HCl	Tris-HCl	Tris-HCl
KO	WT	KO	WT	KO	WT	KO	WT	KO	WT	KO	WT	KO	WT	KO	WT	KO	WT	KO	WT	KO	WT	KO	WT	KO	WT	KO	WT	KO	WT	KO	WT
0.002722	0.003596	0.007365	0.062726	0.110147	0.019752	0.227371	0.175062	0.014021	0.016085	0.014388	0.030728	0.014021	0.016085	0.010909	0.117922	0.319697	0.380993	0.404904	0.356134	0.579437	0.686612	0.538256	0.864382	0.318005	0.268471	0.481276	0.595596	0.378768	0.297765	0.306215	0.300034
0.018736	0.004809	0.01063	0.066095	0.106941	0.0193	0.23349	0.174663	0.013573	0.017162	0.014612	0.031156	0.013573	0.017162	0.012958	0.120404	0.326261	0.384189	0.397299	0.351791	0.574749	0.164592	0.546537	0.877336	0.319678	0.287783	0.353267	0.59333	0.317847	0.307011	0.300373	0.311191
0.040227	0	0.009456	0.064895	0.109392	0	0.217383	0.170544	0.014852	0	0.014272	0.033142	0.014852	0	0.014611	0.122213	0.33858	0.378738	0.390193	0.345358	0.574749	0.579437	0.531777	0.884108	0.327138	0.159515	0.344305	0.600676	0.320208	0.303564	0.319247	0.371133
unit	uM

## Sheet: Fig S10d
15min	15min	15min	15min	1hr	1hr	1hr	1hr	15min	15min	15min	15min	1hr	1hr	1hr	1hr	15min	15min	15min	15min	1hr	1hr	1hr	1hr	15min	15min	15min	15min	1hr	1hr	1hr	1hr
PBS	PBS	PBS	PBS	PBS	PBS	PBS	PBS	Tris-HCl	Tris-HCl	Tris-HCl	Tris-HCl	Tris-HCl	Tris-HCl	Tris-HCl	Tris-HCl	PBS	PBS	PBS	PBS	PBS	PBS	PBS	PBS	Tris-HCl	Tris-HCl	Tris-HCl	Tris-HCl	Tris-HCl	Tris-HCl	Tris-HCl	Tris-HCl
KO	WT	KO	WT	KO	WT	KO	WT	KO	WT	KO	WT	KO	WT	KO	WT	KO	WT	KO	WT	KO	WT	KO	WT	KO	WT	KO	WT	KO	WT	KO	WT
0.049656	0.026431	0.005216	0.025707	0.055727	0.045738	0.047228	0.038892	0.082009	0.036209	0.014749	0.021456	0.030766	0.041441	0.023731	0.025528	0.556399	0.559717	0.345398	0.315288	0.573846	0.588607	0.45346	0.399034	0.699361	0.42045	0.29721	0.296569	0.505305	0.472732	0.303629	0.334276
0.053855	0.025873	0.004626	0.02774	0.051456	0.042278	0.048901	0.039309	0.061852	0.037237	0.016399	0.022474	0.01415	0.040389	0.01722	0.018378	0.564402	0.556319	0.332494	0.311813	0.579376	0.590959	0.446676	0.403299	0.499361	0.424197	0.300446	0.310203	0.507716	0.474578	0.299921	0.335643
0.047957	0.024418	0.005829	0.03067	0.049889	0.042994	0.047451	0.039383	0.06095	0.035681	0.014657	0.009847	0.020762	0.040894	0.009864	0.017194	0.469574	0.526077	0.250703	0.310117	0.577632	0.567611	0.452421	0.399895	0.468604	0.41094	0.292847	0.305835	0.502454	0.465872	0.310943	0.333916
unit	uM

## Sheet: Fig S10e
Acetate concentration (mM)	Replicate 1	Replicate 2	Replicate 3
0	0	0	0
0.1	0.124661	0.065202	0.19687
0.3	0.045228	0.086571	0.135358
1	0.109074	0.1059	0.299901
3	0.267663	0.2805	0.481379
10	0.474475	0.611647	0.654051
30	1.02865	1.01027	1.29174
100	1.23284	1.30914	1.32096
unit	nM/min/ng

## Sheet: Fig S10f
Taurine concentration (mM)	Replicate 1	Replicate 2	Replicate 3
0	0	0	0
0.1	0.037967	0.040608	0.135893
0.3	0.030434	0.03452	0.038825
1	0.079935	0.064215	0.078697
3	0.245857	0.222922	0.20913
10	0.972984	0.785339	0.807492
30	2.73742	2.15611	2.09917
100	6.26419	6.00814	5.32039
300	6.91773	6.50529	6.64346
unit	nM/min/ng

## Sheet: Fig S10g
N-acetyltaurine	Mouse 1	Mouse 2	Mouse 3	Mouse 4	Mouse 5	Mouse 6	Mouse 7	Mouse 8	Mouse 9	Mouse 10
Water	0.173551	0.61006	0.411085	0.362785	0.738504	0.303983	0.464048	0.410496	0.201922	0.391145
Antibiotics	0.289043	0.271667	0.272003	0.334153	0.298385	0.24264	0.292431	0.133724	0.304644	0.295118
unit	uM
Taurine	Mouse 1	Mouse 2	Mouse 3	Mouse 4	Mouse 5	Mouse 6	Mouse 7	Mouse 8	Mouse 9	Mouse 10
Water	0.554908	0.59871	0.40744	0.265375	0.272932	0.153155	0.309457	0.173126	0.160081	0.162866
Antibiotics	0.442901	0.378174	0.336407	0.383555	0.306108	0.269594	0.213009	0.131389	0.341835	0.232745
unit	mM

## Sheet: Fig S10h
N-acetyltaurine	Mouse 1	Mouse 2	Mouse 3	Mouse 4	Mouse 5	Mouse 6	Mouse 7
GF	0.494864	0.275139	0.228368	0.454351
hCom2	0.892549	0.477965	0.527377	0.40068	0.636352	0.601998	0.663098
unit	uM
Taurine	Mouse 1	Mouse 2	Mouse 3	Mouse 4	Mouse 5	Mouse 6	Mouse 7
GF	0.593181	0.850289	0.636073	0.64799
hCom2	0.554426	1.11702	0.608778	0.679854	0.902574	0.838482	0.269186
unit	mM

## Sheet: Fig S10i
N-acetyltaurine concentration	GF	GF	GF	GF	hCom2	hCom2	hCom2	hCom2	hCom2
Cell	0	0	0	0	0.603717	0.846199	0.467311	0.853631	0.616497
Medium	0.326275	0.33478	0.209494	0.274741	4.94754	11.2177	7.23689	9.18296	10.4028
unit	uM

## Sheet: Fig S10j
Strain name	Replicate 1	Replicate 2	N-acetyltaurine concentration
Intestinibacter bartlettii DSM 16795	0.460824	0.350256
Anaerofustis stercorihominis DSM 17244	0.047472	0.059016
Clostridium sporogenes ATCC 15579	0	0
Ruminococcus flavafaciens FD-1	0	0
Ruminococcus albus B	0	0
Eubacterium siraeum DSM 15702	1.39092	0.868536
Clostridium methylpentosum DSM 5476	0.227496	0.255072
Anaerotruncus colihominis DSM 17241	0.543312	0.651888
Faecalibacterium prausnitzii A2-165 (DSM 17677)	0.801192	0.69372
Subdoligranulum variabile DSM 15176	0.843144	1.17667
Subdoligranulum sp. 4_3_54A2FAA	0.080448	0.074712
Clostridium sp. ATCC 29733 VPI C48-50	2.18803	2.63402
Ruminococcus bromii ATCC	0.09576	0.349632
Clostridium leptum DSM 753	0.674976	0.665184
Ethanoligenens harbinense YUAN-3 DSMZ 18485	0.664512	1.48906
Clostridiales bacterium VE202-03	0.256344	0.075816
Oscillibacter sp. KLE 1728	0.627	1.63814
Eubacterium eligens DSMZ 3376 (also ATCC 27750)	0.45	0.724248
Bacteroides pectinophilus ATCC 43243	0.023208	0.020592
Butyrivibrio crossotus DSM 2876	0.058896	0.112704
Eubacterium ventriosum ATCC 27560 DSM 3988	0.00996	0.012288
Anaerostipes caccae DSM 14662	5.11058	4.02806
Anaerobutyricum hallii DSM 3353	0.19608	0.178056
Clostridium sp. L2-50	3.57547	0.925296
Coprococcus eutactus ATCC 27759	0.042456	0.086376
Clostridiales bacterium VE202-27	1.23406	0.995688
Eubacterium rectale ATCC 33656	0.051936	0.076752
Roseburia inulinivorans DSM 16841	0.138024	0.251304
Roseburia intestinalis L1-82 (DSM 14610)	0.21888	0.299712
Blautia obeum ATCC 29174	0.002952	0.009888
Blautia wexlerae DSM 19850	0.037416	0.050184
Blautia sp. KLE 1732 (HM 1032)	0.019344	0.037416
Blautia hydrogenotrophica DSM 10507	0.411216	0.364512
Blautia hansenii DSM 20583	0.566928	0.733488
Ruminococcus gauvreauii DSM 19829	0.244464	0.31716
Marvinbryantia formatexigens DSM 14469	0.684864	0.461592
Clostridiales bacterium VE202-14	0.915384	1.85107
Coprococcus comes ATCC 27758	0.042648	0.027552
Ruminococcus torques ATCC 27756	0.34824	0.322968
Ruminococcus lactaris ATCC 29176	0.837096	0.973896
Ruminococcus gnavus ATCC 29149	0.521424	2.48155
Dorea longicatena DSM 13814	0.619776	0.57372
Dorea formicigenerans ATCC 27755	0.006144	0.000816
Clostridium scindens ATCC 35704	3.97985	7.64009
Clostridium hylemonae DSM 15053	0.076272	0.10344
Clostridium nexile DSM 1787	0.283248	0.296808
Clostridium bolteae ATCC BAA-613	1.21915	2.4755
Clostridium asparagiforme DSM 15981	5.85823	4.35312
Clostridium saccharolyticum WM1 DSMZ 2544	6.18098	9.12576
Hungatella hathewayi DSM 13479	1.86691	1.17559
Clostridium sp. M62/1	1.6716	6.2927
Mitsuokella multacida DSM 20544	0.188136	0.23688
Acidaminococcus fermentans DSM 20731	1.26581	0.263112
Acidaminococcus intestini sp. D21	0.1896	0.302424
Veillonella sp. 6_1_27	0	0
Veillonella sp. 3_1_44	0	0
Veillonella dispar ATCC 17748	0	0
Megasphaera DSMZ 102144	13.2931	9.72785
Dialister invisus DSM 15470	0	0
Streptococcus thermophilus LMD-9 (ATCC 19258)	0.269784	1.75034
Lactococus lactis subsp.lactis II1403	0	0
Lactobacillus ruminis ATCC 25644	0.084504	0.114816
Granulicatella adiacens ATCC 49175 DSMZ 9848	0.08784	0.2286
Solobacterium moorei DSM 22971	0.384552	0.056904
Holdemania filiformis DSM 12042	1.98326	0.39516
Holdemanella biformis DSM 3989	0.013968	0.016152
Eubacterium dolichum DSM 3991	0.045192	4.8e-05
Catenibacterium mitsuokai DSM 15897	1.14214	0.317592
Clostridium spiroforme DSM 1552	0.29784	0.21396
Bifidobacterium longum subsp. Infantis ATCC55813	0	0
Bifidobacterium breve DSM 20213	0.697752	4.84306
Bifidobacterium catenulatum DSM 16992	15.5823	20.8794
Bifidobacterium pseudocatenulatum DSM 20438	0.56496	0.614736
Bifidobacterium adolescentis L2-32	0	0
Olsenella uli DSM 7084	0.653352	0.723336
Collinsella aerofaciens ATCC 25986	0.190896	0.212904
Collinsella stercoris DSM 13279	0	0
Eggerthella lenta DSM 2243	0.293184	0.24732
Adlercreutzia equolifaciens DSM 19450	0.050304	0.058872
Slackia exigua ACC 700122	0	0
Slackia heliotrinireducens DSM 20476	0	0
Akkermansia muciniphila ATCC BAA-835	0.031992	0.078888
Bacteroides finegoldii DSM 17565	0.365664	0.344952
Bacteroides caccae ATCC 43185	0.693072	0.546048
Bacteroides sp. D2	0.78984	0.672264
Bacteroides ovatus ATCC 8483	0.191616	0.153072
Bacteroides xylanisolvens DSMZ 18836	0.322104	0.361848
Bacteroides sp. 1_1_6	0.30348	0.270048
Bacteroides thetaiotaomicron VPI-5482	2.337	1.4449
Bacteroides sp. 2_1_16	1.09848	1.52542
Bacteroides fragilis 3_1_12	0.62772	0.611544
Bacteroides sp. 2_1_22	0.01152	0.000552
Bacteroides uniformis ATCC 8492	0.462264	0.516912
Bacteroides rodentium DSM 26882	0.332976	0.345024
Bacteroides stercoris ATCC 43183 DSMZ 19555	0.364536	0.39456
Bacteroides eggerthii DSM 20697	0.091608	0.084144
Bacteroides intestinalis DSM 17393	3.29705	1.21838
Bacteroides cellulosilyticus DSM 14838	0.444072	1.18162
Bacteroides coprocola DSM 17136	2.15431	3.42859
Bacteroides plebeius DSM 17135	0.03684	0.072696
Bacteroides coprophilus DSM 18228	0.211968	0.274968
Bacteroides sp. 9_1_42FAA	0.401256	0.449208
Bacteroides dorei DSM 17855	0.015456	0.05676
Bacteroides dorei 5_1_36/D4 (HM 29)	0.07908	0.132144
Bacteroides vulgatus ATCC 8482	0.11532	0.1224
Prevotella copri DSM 18205	2.9345	19.8369
Prevotella buccae D17	0.315792	1.57267
Prevotella buccalis ATCC 35310 DSMZ 20616	0.22344	0.199512
Parabacteroides merdae DSMZ 19495 (also ATCC 43184)	0.497568	0.399144
Parabacteroides johnsonii DSM 18315	0.13716	0.087144
Bacteroides sp. 3_1_19	0.33792	0.523056
Parabacteroides distasonis ATCC 8503	0.36204	1.03546
Parabacteroides sp. D13	1.6373	1.36085
Butyricimonas virosa DSM 23226	0.343176	0.383664
Intestinimonas butyriciproducens DSM 26588	0.376464	0.3492
Odoribacter splanchnicus DSM 20712	0.18996	0.239184
Alistipes ihumii AP11	0.332976	0.345024
Alistipes indistinctus YIT 12060/DSM 22520	0.312144	0.301272
Alistipes senegalensis JC50/DSM 25460	0.118416	0.031536
Alistipes shahii WAL 8301/DSM 19121	0.105696	0.096936
Alistipes finegoldii DSM 17242	0.14892	0.174768
Alistipes onderdonkii DSM 19147	0.12504	0.14028
Alistipes putredinis DSM 17216	0.60432	0.800904
Burkholderiales bacterium 1_1_47	0	0
Desulfovibrio piger ATCC 29098	0.233976	0.053712
Bilophila wadsworthia ATCC 49260	1.75538	1.68535
No cell control	0.00576	0.002952
unit	uM

[truncated: 3 more sheets: Fig S10k, Fig S10l, Fig S10m]
